# Supplementary material for: Poly[(μ5-2-methyl-3,5-dinitro­benzoato)sodium]
Source: Acta Crystallogr Sect E Struct Rep Online. 2010 Jan 9;66(Pt 2):m137. doi: 10.1107/S1600536810000498 (PMC2979836; doi:10.1107/S1600536810000498)
Supplement: Supplementary file 1 [file e-66-0m137-sup1.cif]

##############################################################################
###                                                                        ###
###        Electronic paper (Acta Crystallographica Section E)             ###
###                                                                        ###
##############################################################################
#                                                                            #
# This CIF contains the data in a paper accepted for publication in Acta     #
# Crystallographica Section E. It conforms to the requirements of Notes      #
# for Authors for Section E, and has been peer reviewed under the auspices   #
# of the IUCr Commission on Journals.                                        #
#                                                                            #
# Full details of the Crystallographic Information File format               #
# are given in the paper "The Crystallographic Information File (CIF):       #
# a New Standard Archive File for Crystallography" by S. R. Hall, F. H.      #
# Allen and I. D. Brown [Acta Cryst. (1991), A47, 655-685].                  #
#                                                                            #
# The current version of the core CIF dictionary is obtainable from          #
# ftp://ftp.iucr.org/pub/cif_core.dic. The current version number is 2.4.    #
#                                                                            #
# Software is freely available for graphical display of the structure(s) in  #
# this CIF.  For information consult the CIF home page http://www.iucr.org/  #
# cif/home.html                                                              #
#                                                                            #
# This file may be used for bona fide research purposes within the           #
# scientific community so long as proper attribution is given to the journal # 
# article from which it was obtained.                                        #
#                                                                            #
##############################################################################
                                             
data_I
_audit_creation_method     SHELXL-97
_chemical_name_systematic
;
Poly[(\m~5~-2-methyl-3,5-dinitrobenzoato)sodium]
;
_chemical_name_common     ?
_chemical_formula_moiety     'C8 H5 N2 Na O6'
_chemical_formula_sum     'C8 H5 N2 Na O6'
_chemical_formula_iupac     '[Na (C8 H5 N2 O6)]'
_chemical_formula_weight     248.13
_chemical_melting_point     ?
_symmetry_cell_setting     orthorhombic
_symmetry_space_group_name_H-M     'P b c n'
loop_
    _symmetry_equiv_pos_as_xyz
    'x, y, z'
    '-x+1/2, -y+1/2, z+1/2'
    '-x, y, -z+1/2'
    'x+1/2, -y+1/2, -z'
    '-x, -y, -z'
    'x-1/2, y-1/2, -z-1/2'
    'x, -y, z-1/2'
    '-x-1/2, y-1/2, z'
_cell_length_a     27.8428(13)
_cell_length_b     10.452(2)
_cell_length_c     6.642(6)
_cell_angle_alpha     90.00
_cell_angle_beta     90.00
_cell_angle_gamma     90.00
_cell_volume     1932.8(17)
_cell_formula_units_Z     8
_cell_measurement_reflns_used     25
_cell_measurement_theta_min     6
_cell_measurement_theta_max     15
_cell_measurement_temperature     293(2)
_exptl_crystal_description     needle
_exptl_crystal_colour     yellow
_exptl_crystal_size_max     0.42
_exptl_crystal_size_mid     0.14
_exptl_crystal_size_min     0.08
_exptl_crystal_density_diffrn     1.705
_exptl_crystal_density_meas     ?
_exptl_crystal_density_method     'not measured'
_exptl_crystal_F_000     1008
_exptl_absorpt_coefficient_mu     0.184
_exptl_absorpt_correction_type     analytical
_exptl_absorpt_process_details     '(CrysAlis RED; Oxford Diffraction, 2008)'
_exptl_absorpt_correction_T_min     0.975
_exptl_absorpt_correction_T_max     0.984
_exptl_special_details
;
;
_diffrn_ambient_temperature     293(2)
_diffrn_radiation_type     MoK\a
_diffrn_radiation_wavelength     0.71073
_diffrn_radiation_source     'fine-focus sealed tube'
_diffrn_radiation_monochromator     graphite
_diffrn_measurement_device_type     'Kuma KM-4 four-circle diffractometer'
_diffrn_measurement_method     'profile data from \w/2\q scans'
_diffrn_detector_area_resol_mean     ?
_diffrn_reflns_number     2659
_diffrn_reflns_av_R_equivalents     0.0474
_diffrn_reflns_av_sigmaI/netI     0.0462
_diffrn_reflns_theta_min     1.46
_diffrn_reflns_theta_max     29.05
_diffrn_reflns_theta_full     25.00
_diffrn_measured_fraction_theta_max     0.931
_diffrn_measured_fraction_theta_full     0.994
_diffrn_reflns_limit_h_min     0
_diffrn_reflns_limit_h_max     36
_diffrn_reflns_limit_k_min     -14
_diffrn_reflns_limit_k_max     1
_diffrn_reflns_limit_l_min     0
_diffrn_reflns_limit_l_max     9
_diffrn_standards_number     3
_diffrn_standards_interval_count     200
_diffrn_standards_interval_time     ?
_diffrn_standards_decay_%     0.01
_refine_special_details
;
Refinement of <i>F</i>^2^ against ALL reflections. The weighted <i>R</i>-factor
<i>wR</i> and goodness of fit <i>S</i> are based on <i>F</i>^2^, conventional
<i>R</i>-factors <i>R</i> are based on <i>F</i>, with <i>F</i> set to zero for
negative <i>F</i>^2^. The threshold expression of <i>F</i>^2^ >
\s(<i>F</i>^2^) is used only for calculating <i>R</i>-factors(gt) <i>etc</i>.
and is not relevant to the choice of reflections for refinement.
<i>R</i>-factors based on <i>F</i>^2^ are statistically about twice as large
as those based on <i>F</i>, and <i>R</i>- factors based on ALL data will be
even larger.
;
_reflns_number_total     2406
_reflns_number_gt     1273
_reflns_threshold_expression     I>2\s(I)
_refine_ls_structure_factor_coef     Fsqd
_refine_ls_matrix_type     full
_refine_ls_R_factor_all     0.1147
_refine_ls_R_factor_gt     0.0366
_refine_ls_wR_factor_gt     0.1040
_refine_ls_wR_factor_ref     0.1324
_refine_ls_goodness_of_fit_ref     1.003
_refine_ls_restrained_S_all     1.003
_refine_ls_number_reflns     2406
_refine_ls_number_parameters     155
_refine_ls_number_restraints     0
_refine_ls_hydrogen_treatment     constr
_refine_ls_weighting_scheme     calc
_refine_ls_weighting_details
         'calc w=1/[\s^2^(Fo^2^)+(0.0681P)^2^+0.6169P] where P=(Fo^2^+2Fc^2^)/3'
_atom_sites_solution_hydrogens     geom
_atom_sites_solution_primary     direct
_atom_sites_solution_secondary     difmap
_refine_ls_shift/su_max     0.001
_refine_ls_shift/su_mean     0.000
_refine_diff_density_max     0.326
_refine_diff_density_min     -0.298
_refine_ls_extinction_method     none
_refine_ls_extinction_coef     ?
loop_
    _atom_type_symbol
    _atom_type_description
    _atom_type_scat_dispersion_real
    _atom_type_scat_dispersion_imag
    _atom_type_scat_source
    'C' 'C' 0.0033 0.0016
                         'International Tables Vol C Tables 4.2.6.8 and 6.1.1.4'
    'H' 'H' 0.0000 0.0000
                         'International Tables Vol C Tables 4.2.6.8 and 6.1.1.4'
    'N' 'N' 0.0061 0.0033
                         'International Tables Vol C Tables 4.2.6.8 and 6.1.1.4'
    'O' 'O' 0.0106 0.0060
                         'International Tables Vol C Tables 4.2.6.8 and 6.1.1.4'
    'Na' 'Na' 0.0362 0.0249
                         'International Tables Vol C Tables 4.2.6.8 and 6.1.1.4'
_computing_data_collection     'KM-4 Software (Kuma, 1996)'
_computing_cell_refinement     'KM-4 Software (Kuma, 1996)'
_computing_data_reduction     'DATAPROC (Kuma, 2001)'
_computing_structure_solution     'SHELXS97 (Sheldrick, 2008)'
_computing_structure_refinement     'SHELXL97 (Sheldrick, 2008)'
_computing_molecular_graphics     'SHELXTL (Sheldrick, 2008)'
_computing_publication_material     'SHELXL97 (Sheldrick, 2008)'
loop_
    _atom_site_type_symbol
    _atom_site_label
    _atom_site_fract_x
    _atom_site_fract_y
    _atom_site_fract_z
    _atom_site_U_iso_or_equiv
    _atom_site_adp_type
    _atom_site_calc_flag
    _atom_site_refinement_flags
    _atom_site_occupancy
    _atom_site_disorder_assembly
    _atom_site_disorder_group
    Na Na1 0.95606(3) -0.10192(7) 0.92650(12) 0.0318(2) Uani d . 1 . .
    O O2 0.96094(6) 0.14635(16) 1.0752(2) 0.0389(4) Uani d . 1 . .
    O O11 0.75046(8) 0.2906(2) 0.8738(4) 0.0747(7) Uani d . 1 . .
    O O1 0.93442(7) 0.10334(16) 0.7707(3) 0.0482(5) Uani d . 1 . .
    N N1 0.77183(7) 0.3679(2) 0.9765(4) 0.0427(5) Uani d . 1 . .
    C C1 0.90187(7) 0.28318(18) 0.9385(3) 0.0246(4) Uani d . 1 . .
    C C7 0.93555(7) 0.16846(18) 0.9265(3) 0.0268(4) Uani d . 1 . .
    C C5 0.89172(7) 0.50978(19) 0.9440(3) 0.0273(4) Uani d . 1 . .
    C C3 0.82465(7) 0.3756(2) 0.9576(3) 0.0294(5) Uani d . 1 . .
    C C2 0.85223(7) 0.26469(19) 0.9491(3) 0.0283(5) Uani d . 1 . .
    C C4 0.84279(7) 0.4982(2) 0.9550(3) 0.0287(4) Uani d . 1 . .
    H H4 0.8228 0.5695 0.9604 0.034 Uiso calc R 1 . .
    C C6 0.92178(8) 0.40496(18) 0.9386(3) 0.0273(4) Uani d . 1 . .
    H H6 0.9549 0.4157 0.9350 0.033 Uiso calc R 1 . .
    C C8 0.83187(9) 0.1325(2) 0.9644(5) 0.0479(7) Uani d . 1 . .
    H H8A 0.8039 0.1339 1.0489 0.072 Uiso calc R 1 . .
    H H8B 0.8555 0.0762 1.0214 0.072 Uiso calc R 1 . .
    H H8C 0.8232 0.1027 0.8326 0.072 Uiso calc R 1 . .
    O O12 0.75280(7) 0.4416(2) 1.0929(3) 0.0605(6) Uani d . 1 . .
    N N2 0.91229(7) 0.63855(17) 0.9404(3) 0.0328(4) Uani d . 1 . .
    O O21 0.88557(7) 0.72989(15) 0.9215(3) 0.0461(5) Uani d . 1 . .
    O O22 0.95584(7) 0.64912(16) 0.9575(3) 0.0537(5) Uani d . 1 . .
loop_
    _atom_site_aniso_label
    _atom_site_aniso_U_11
    _atom_site_aniso_U_22
    _atom_site_aniso_U_33
    _atom_site_aniso_U_12
    _atom_site_aniso_U_13
    _atom_site_aniso_U_23
    Na1 0.0349(5) 0.0263(4) 0.0341(5) -0.0013(3) 0.0000(4) 0.0016(3)
    O2 0.0341(9) 0.0433(9) 0.0392(9) 0.0091(7) -0.0041(7) 0.0086(7)
    O11 0.0389(9) 0.0753(15) 0.1098(19) -0.0043(11) -0.0178(13) -0.0198(15)
    O1 0.0640(12) 0.0410(9) 0.0396(10) 0.0191(9) 0.0004(9) -0.0092(8)
    N1 0.0259(9) 0.0409(10) 0.0614(14) 0.0058(8) -0.0002(10) 0.0064(11)
    C1 0.0269(9) 0.0237(8) 0.0233(10) 0.0025(7) -0.0026(9) 0.0012(8)
    C7 0.0245(9) 0.0250(9) 0.0309(11) 0.0025(8) 0.0038(9) 0.0057(9)
    C5 0.0373(11) 0.0244(9) 0.0204(9) -0.0007(8) -0.0007(9) 0.0008(8)
    C3 0.0257(10) 0.0349(11) 0.0276(10) 0.0022(8) -0.0011(8) -0.0009(9)
    C2 0.0275(10) 0.0283(10) 0.0292(11) -0.0004(8) -0.0018(9) 0.0014(9)
    C4 0.0332(9) 0.0294(9) 0.0235(10) 0.0085(9) 0.0002(9) 0.0016(8)
    C6 0.0291(10) 0.0279(9) 0.0247(10) -0.0015(8) -0.0004(8) 0.0018(9)
    C8 0.0372(12) 0.0314(11) 0.0751(19) -0.0062(10) 0.0010(14) 0.0028(12)
    O12 0.0391(9) 0.0542(11) 0.0881(15) 0.0131(9) 0.0199(11) 0.0039(12)
    N2 0.0467(11) 0.0250(8) 0.0266(9) -0.0013(8) 0.0019(9) 0.0017(7)
    O21 0.0611(12) 0.0252(7) 0.0518(11) 0.0044(7) -0.0022(10) 0.0003(7)
    O22 0.0440(10) 0.0352(9) 0.0819(14) -0.0116(8) 0.0011(10) 0.0017(9)
_geom_special_details
;
All e.s.d.'s (except the e.s.d. in the dihedral angle between two l.s. planes)
are estimated using the full covariance matrix. The cell e.s.d.'s are taken
into account individually in the estimation of e.s.d.'s in distances, angles
and torsion angles; correlations between e.s.d.'s in cell parameters are only
used when they are defined by crystal symmetry. An approximate (isotropic)
treatment of cell e.s.d.'s is used for estimating e.s.d.'s involving l.s.
planes.
;
loop_
    _geom_bond_atom_site_label_1
    _geom_bond_atom_site_label_2
    _geom_bond_site_symmetry_2
    _geom_bond_distance
    _geom_bond_publ_flag
    Na1 O1 . 2.4567(19) y
    Na1 O2 . 2.780(2) y
    Na1 O2 5_757 2.3571(17) y
    Na1 O1 7_556 2.364(3) y
    Na1 O2 7 2.383(3) y
    Na1 O22 1_545 2.6102(19) y
    Na1 O21 1_545 2.635(2) y
    Na1 Na1 5_757 3.3881(17) ?
    Na1 Na1 3_756 3.389(2) ?
    Na1 Na1 7 3.946(3) ?
    O2 C7 . 1.237(3) ?
    O2 Na1 5_757 2.3571(17) ?
    O2 Na1 7_556 2.383(3) ?
    O11 N1 . 1.213(3) ?
    O1 C7 . 1.239(3) ?
    O1 Na1 7 2.364(3) ?
    N1 O12 . 1.212(3) ?
    N1 C3 . 1.478(3) ?
    C1 C6 . 1.388(3) ?
    C1 C2 . 1.397(3) ?
    C1 C7 . 1.524(3) ?
    C5 C4 . 1.370(3) ?
    C5 C6 . 1.379(3) ?
    C5 N2 . 1.463(3) ?
    C3 C4 . 1.377(3) ?
    C3 C2 . 1.392(3) ?
    C2 C8 . 1.497(3) ?
    C4 H4 . 0.9300 ?
    C6 H6 . 0.9300 ?
    C8 H8A . 0.9600 ?
    C8 H8B . 0.9600 ?
    C8 H8C . 0.9600 ?
    N2 O21 . 1.217(2) ?
    N2 O22 . 1.223(2) ?
    N2 Na1 1_565 2.975(2) ?
    O21 Na1 1_565 2.635(2) ?
    O22 Na1 1_565 2.6102(19) ?
loop_
    _geom_angle_atom_site_label_1
    _geom_angle_atom_site_label_2
    _geom_angle_atom_site_label_3
    _geom_angle_site_symmetry_1
    _geom_angle_site_symmetry_3
    _geom_angle
    _geom_angle_publ_flag
    O2 Na1 O1 5_757 7_556 104.67(7) ?
    O2 Na1 O2 5_757 7 84.31(7) ?
    O1 Na1 O2 7_556 7 163.77(7) ?
    O2 Na1 O1 5_757 . 114.23(7) ?
    O1 Na1 O1 7_556 . 110.50(7) ?
    O2 Na1 O1 7 . 76.81(7) ?
    O2 Na1 O22 5_757 1_545 78.83(6) ?
    O1 Na1 O22 7_556 1_545 85.23(7) ?
    O2 Na1 O22 7 1_545 83.28(7) ?
    O1 Na1 O22 . 1_545 154.57(7) ?
    O2 Na1 O21 5_757 1_545 126.78(6) ?
    O1 Na1 O21 7_556 1_545 79.53(6) ?
    O2 Na1 O21 7 1_545 84.27(6) ?
    O1 Na1 O21 . 1_545 113.24(7) ?
    O22 Na1 O21 1_545 1_545 48.26(6) ?
    O2 Na1 O2 5_757 . 97.91(6) ?
    O1 Na1 O2 7_556 . 71.01(6) ?
    O2 Na1 O2 7 . 121.81(6) ?
    O1 Na1 O2 . . 49.20(6) ?
    O22 Na1 O2 1_545 . 154.51(7) ?
    O21 Na1 O2 1_545 . 131.58(6) ?
    C7 O2 Na1 . 5_757 126.39(14) ?
    C7 O2 Na1 . 7_556 141.83(14) ?
    Na1 O2 Na1 5_757 7_556 91.28(6) ?
    C7 O2 Na1 . . 82.10(12) ?
    Na1 O2 Na1 5_757 . 82.09(6) ?
    Na1 O2 Na1 7_556 . 99.40(6) ?
    C7 O1 Na1 . 7 143.56(16) ?
    C7 O1 Na1 . . 97.00(14) ?
    Na1 O1 Na1 7 . 109.83(7) ?
    O12 N1 O11 . . 124.5(2) ?
    O12 N1 C3 . . 117.0(2) ?
    O11 N1 C3 . . 118.5(2) ?
    C6 C1 C2 . . 121.45(18) ?
    C6 C1 C7 . . 118.39(18) ?
    C2 C1 C7 . . 120.16(17) ?
    O2 C7 O1 . . 125.38(19) ?
    O2 C7 C1 . . 117.19(18) ?
    O1 C7 C1 . . 117.40(18) ?
    C4 C5 C6 . . 122.34(19) ?
    C4 C5 N2 . . 118.12(18) ?
    C6 C5 N2 . . 119.53(19) ?
    C4 C3 C2 . . 124.91(19) ?
    C4 C3 N1 . . 114.59(18) ?
    C2 C3 N1 . . 120.47(19) ?
    C3 C2 C1 . . 115.62(18) ?
    C3 C2 C8 . . 123.86(19) ?
    C1 C2 C8 . . 120.38(18) ?
    C5 C4 C3 . . 116.57(19) ?
    C5 C4 H4 . . 121.7 ?
    C3 C4 H4 . . 121.7 ?
    C5 C6 C1 . . 119.07(19) ?
    C5 C6 H6 . . 120.5 ?
    C1 C6 H6 . . 120.5 ?
    C2 C8 H8A . . 109.5 ?
    C2 C8 H8B . . 109.5 ?
    H8A C8 H8B . . 109.5 ?
    C2 C8 H8C . . 109.5 ?
    H8A C8 H8C . . 109.5 ?
    H8B C8 H8C . . 109.5 ?
    O21 N2 O22 . . 123.02(18) ?
    O21 N2 C5 . . 118.96(19) ?
    O22 N2 C5 . . 118.02(17) ?
    N2 O21 Na1 . 1_565 93.83(13) ?
    N2 O22 Na1 . 1_565 94.88(13) ?
data_global
_journal_date_recd_electronic     2009-12-11
_journal_date_accepted     2010-01-05
_journal_name_full     'Acta Crystallographica, Section E'
_journal_year     2010
_journal_volume     66
_journal_issue      2
_journal_page_first     m137
_journal_page_last     m137
_journal_paper_category     QM
_journal_coeditor_code     HB5280
_publ_contact_author_name     'Muhammad Danish'
_publ_contact_author_address
;
Department of Chemistry
University of Sargodha
Sargodha 40100
Pakistan
;
_publ_contact_author_email     drdanish62@gmail.com
_publ_contact_author_fax
;
92 48 3222121
;
_publ_contact_author_phone
;
92 300 451 3193
;
_publ_section_title
;
Poly[(\m~5~-2-methyl-3,5-dinitrobenzoato)sodium(I)]
;
loop_
    _publ_author_name
    _publ_author_footnote
    _publ_author_address
    'Muhammad Danish' ?
;Department of Chemistry
 University of Sargodha
 Sargodha 40100
 Pakistan
;
    'Iram Saleem' ?
;Department of Chemistry
 University of Sargodha
 Sargodha 40100
 Pakistan
;
    'Nazir Ahmad' ?
;
Department of Chemistry
 University of Sargodha
 Sargodha 40100
 Pakistan
;
    'Abdul Rauf Raza' ?
;
 Department of Chemistry
 University of Sargodha
 Sargodha 40100
 Pakistan
;
    'Wojciech Starosta' ?
;
Institute of Nuclear Chemistry and Technology
ul.Dorodna 16
03-195 Warszawa
Poland
;
    'Janusz Leciejewicz' ?
;
Institute of Nuclear Chemistry and Technology
ul.Dorodna 16
03-195 Warszawa
Poland
;
