# Supplementary material for: Poly[(μ5-2-methyl-3,5-dinitro­benzoato)sodium]
Source: Acta Crystallogr Sect E Struct Rep Online. 2010 Jan 9;66(Pt 2):m137. doi: 10.1107/S1600536810000498 (PMC2979836; doi:10.1107/S1600536810000498)
Supplement: Supplementary file 2 [file e-66-0m137-Isup2.hkl]

# 
# h,k,l, Fc-squared, Fo-squared, sigma(Fo-squared) and status flag 
# 
data_I
_shelx_title ' Na35tol4s1 in Pbcn' 
_shelx_refln_list_code          4 
_shelx_F_calc_maximum      387.47 
_exptl_crystal_F_000      1008.00 
_reflns_d_resolution_high  0.7319 
 
loop_ 
 _symmetry_equiv_pos_as_xyz 
 'x, y, z' 
 '-x+1/2, -y+1/2, z+1/2' 
 '-x, y, -z+1/2' 
 'x+1/2, -y+1/2, -z' 
 '-x, -y, -z' 
 'x-1/2, y-1/2, -z-1/2' 
 'x, -y, z-1/2' 
 '-x-1/2, y-1/2, z' 
 
_cell_length_a    27.8428 
_cell_length_b    10.4516 
_cell_length_c     6.6420 
_cell_angle_alpha  90.000 
_cell_angle_beta   90.000 
_cell_angle_gamma  90.000 
 
_shelx_F_squared_multiplier     1.000 
 
loop_ 
 _refln_index_h 
 _refln_index_k 
 _refln_index_l 
 _refln_F_squared_calc 
 _refln_F_squared_meas 
 _refln_F_squared_sigma 
 _refln_observed_status 
   2   0   0     4699.30     5091.72     55.17 o 
   4   0   0      906.56      743.51     13.79 o 
   6   0   0    49287.80    49247.15    284.61 o 
   8   0   0     4473.77     4820.90     37.61 o 
  10   0   0    50964.51    51725.93    381.16 o 
  12   0   0     2090.62     2472.51     33.85 o 
  14   0   0    23200.75    24944.55    111.59 o 
  16   0   0      117.76      174.28      6.27 o 
  18   0   0      507.00      485.22     21.31 o 
  20   0   0     3162.33     3401.59     55.17 o 
  22   0   0       69.04       63.94      6.27 o 
  24   0   0     1951.70     2187.90     50.15 o 
  26   0   0      402.45      417.52     16.30 o 
  28   0   0     1208.89     1135.95     43.88 o 
  30   0   0      110.42       82.75      8.78 o 
  32   0   0       68.12       73.97      8.78 o 
  34   0   0      291.94      336.02     16.30 o 
  36   0   0       76.56       81.50     10.03 o 
   1   1   0      203.13      183.94      6.90 o 
   3   1   0    21558.15    20842.89    314.71 o 
   5   1   0     3001.89     3103.70     40.12 o 
   7   1   0      136.87      213.44      6.02 o 
   9   1   0    14114.29    14185.08    299.66 o 
  11   1   0     5141.80     5863.31    106.57 o 
  13   1   0     4198.70     4173.47     32.80 o 
  15   1   0     2548.53     2922.83     65.82 o 
  17   1   0       12.71       15.05     13.79 o 
  19   1   0      307.07      344.82      9.75 o 
  21   1   0        1.78        4.36     11.06 o 
  23   1   0      281.14      231.39      7.50 o 
  25   1   0        0.21        3.58      5.98 o 
  27   1   0        4.07       -3.98     15.50 o 
  29   1   0      155.66      131.05      5.32 o 
  31   1   0      113.20      115.14      6.90 o 
  33   1   0        4.36        7.76     18.55 o 
  35   1   0       50.65       49.53      6.21 o 
   0   2   0     3953.59     4244.15     28.84 o 
   2   2   0      174.08      204.37      8.78 o 
   4   2   0      822.64      822.50     17.55 o 
   6   2   0     1493.85     1553.47     23.82 o 
   8   2   0     2063.61     2225.51     28.84 o 
  10   2   0      188.02      176.79      7.52 o 
  12   2   0      464.27      458.89     18.81 o 
  14   2   0      194.51      204.37      8.78 o 
  16   2   0       19.02       36.36      5.02 o 
  18   2   0       65.06       85.26      5.02 o 
  20   2   0      116.90      116.60      6.27 o 
  22   2   0       54.27       15.05     20.06 o 
  24   2   0      169.42      134.16      6.27 o 
  26   2   0      156.39      137.92      7.52 o 
  28   2   0       36.84       23.82     26.33 o 
  30   2   0        3.67       -6.27     25.08 o 
  32   2   0       66.93       56.42     30.09 o 
  34   2   0      139.09      166.76     10.03 o 
  36   2   0       23.30       33.85     31.35 o 
   1   3   0     1777.38     2103.89     26.33 o 
   3   3   0      298.36      384.92     15.05 o 
   5   3   0      694.78      715.93     18.81 o 
   7   3   0      889.49      883.94     22.57 o 
   9   3   0     7742.79     8011.85     58.93 o 
  11   3   0     1147.00     1296.44     28.84 o 
  13   3   0      395.21      441.34     17.55 o 
  15   3   0       49.81       65.20      5.02 o 
  17   3   0      207.58      214.40      8.78 o 
  19   3   0      974.87      970.45     32.60 o 
  21   3   0      550.54      593.05     26.33 o 
  23   3   0      916.51      880.17     35.11 o 
  25   3   0      228.17      244.49      8.78 o 
  27   3   0       14.83      -12.54     25.08 o 
  29   3   0      359.14      357.34     15.05 o 
  31   3   0      109.11      106.57      8.78 o 
  33   3   0        5.29        3.76     27.58 o 
  35   3   0      145.49      164.25     10.03 o 
   0   4   0    26054.99    25133.88    273.33 o 
   2   4   0    14883.60    15001.84     73.97 o 
   4   4   0    14642.86    16381.03     78.99 o 
   6   4   0      806.99      803.69     23.82 o 
   8   4   0    40702.02    41071.05    396.20 o 
  10   4   0     7894.83     8303.98     66.45 o 
  12   4   0     1183.41     1056.96     30.09 o 
  14   4   0      194.70      185.56      7.52 o 
  16   4   0      178.19      176.79      6.27 o 
  18   4   0      128.08      131.65      6.27 o 
  20   4   0     1959.67     1927.11     46.39 o 
  22   4   0     5263.18     5434.01     77.74 o 
  24   4   0     1979.16     2078.82     52.66 o 
  26   4   0       98.76      107.83      7.52 o 
  28   4   0        8.23      -25.08     25.08 o 
  30   4   0      168.65      235.72      8.78 o 
  32   4   0      424.41      465.16     22.57 o 
  34   4   0       19.62       12.54     30.09 o 
   1   5   0    11824.07    12178.26     75.23 o 
   5   5   0     1449.34     1703.93     32.60 o 
   7   5   0      568.91      803.69     26.33 o 
   9   5   0     1007.90      821.25     27.58 o 
  11   5   0     2407.74     2710.74     43.88 o 
  13   5   0     2862.94     2995.35     48.90 o 
  15   5   0     1135.10     1051.95     33.85 o 
  17   5   0       25.41       35.11     20.06 o 
  19   5   0     3968.42     3861.73     63.94 o 
  21   5   0      621.80      689.60     27.58 o 
  23   5   0      128.73      140.43      7.52 o 
  25   5   0      195.46      195.59     10.03 o 
  27   5   0        9.01       37.61     22.57 o 
  29   5   0        0.03       28.84     25.08 o 
  31   5   0        1.02       16.30     27.58 o 
  33   5   0       29.80       31.35      8.78 o 
   0   6   0      492.82      455.13     18.81 o 
   2   6   0        7.86       13.79     15.05 o 
   4   6   0       14.02       23.82      5.02 o 
   6   6   0      735.56      792.41     27.58 o 
   8   6   0      186.12      200.61      7.52 o 
  10   6   0      117.63      115.35      5.02 o 
  12   6   0        3.58       21.31     16.30 o 
  14   6   0       21.22        3.76     18.81 o 
  16   6   0      479.42      490.24     21.31 o 
  18   6   0      441.85      471.43     18.81 o 
  20   6   0       34.47       -8.78     23.82 o 
  22   6   0        4.59        0.00     23.82 o 
  24   6   0       99.49       85.26      7.52 o 
  26   6   0        1.30       20.06     25.08 o 
  28   6   0      125.73      134.16      8.78 o 
  30   6   0      296.17      287.12     12.54 o 
  32   6   0       85.56      109.08     10.03 o 
   1   7   0        2.61      -16.30     16.30 o 
   3   7   0        5.77      -15.05     16.30 o 
   5   7   0      189.13      176.79      8.78 o 
   7   7   0      339.91      366.11     13.79 o 
   9   7   0       23.82       16.30      5.02 o 
  11   7   0       61.21       60.18      5.02 o 
  13   7   0      177.51      216.91      8.78 o 
  15   7   0      150.28      129.14      6.27 o 
  17   7   0        2.72        2.51     20.06 o 
  19   7   0        3.41       12.54     22.57 o 
  21   7   0       68.14       71.47      7.52 o 
  23   7   0       86.29       89.02      7.52 o 
  25   7   0       14.81       11.28     26.33 o 
  27   7   0       14.01       22.57     28.84 o 
  29   7   0      254.89      275.84     11.28 o 
  31   7   0       10.92      -18.81     31.35 o 
   0   8   0     8646.24     8634.99     85.26 o 
   2   8   0      412.34      394.95     17.55 o 
   4   8   0     1695.39     1787.93     42.63 o 
   6   8   0      607.17      567.98     22.57 o 
   8   8   0      573.13      689.60     27.58 o 
  10   8   0       62.26       56.42      6.27 o 
  12   8   0      161.80      171.77      8.78 o 
  14   8   0      270.51      270.82     12.54 o 
  16   8   0     1586.32     1392.98     46.39 o 
  18   8   0     1078.95     1048.19     40.12 o 
  20   8   0       25.77       28.84     25.08 o 
  22   8   0      323.80      347.31     13.79 o 
  24   8   0        1.42      -28.84     28.84 o 
  26   8   0      447.46      549.17     21.31 o 
  28   8   0        4.12      -31.35     31.35 o 
   1   9   0      248.02      257.03     11.28 o 
   3   9   0     2523.17     2464.99     53.91 o 
   7   9   0      313.13      396.20     18.81 o 
   9   9   0     1160.96     1250.05     41.38 o 
  11   9   0      965.42      786.14     32.60 o 
  13   9   0      320.23      283.36      8.78 o 
  15   9   0       63.71       42.63      7.52 o 
  17   9   0       12.40       20.06     23.82 o 
  19   9   0        6.34       -6.27     26.33 o 
  21   9   0      296.61      317.21     10.03 o 
  23   9   0      519.01      576.75     22.57 o 
  25   9   0      154.21      168.01     10.03 o 
  27   9   0      147.02      173.03     10.03 o 
   0  10   0      136.08      152.96      7.52 o 
   2  10   0      233.97      216.91     12.54 o 
   4  10   0      100.10      106.57      7.52 o 
   6  10   0       57.64       38.87     22.57 o 
   8  10   0      161.62      150.46      7.52 o 
  10  10   0        0.86      -26.33     26.33 o 
  12  10   0        0.89       32.60     21.31 o 
  14  10   0       10.38       13.79      7.52 o 
  16  10   0        0.38        8.78     26.33 o 
  18  10   0       70.05       85.26      7.52 o 
  20  10   0       28.28       37.61     27.58 o 
  22  10   0       74.32       76.48      8.78 o 
  24  10   0        0.31       16.30     30.09 o 
   1  11   0      856.53      818.74     32.60 o 
   3  11   0       36.41       32.60      7.52 o 
   5  11   0      133.44      137.92      7.52 o 
   7  11   0      370.95      402.47     16.30 o 
   9  11   0       40.15       46.39     26.33 o 
  11  11   0      248.42      275.84     10.03 o 
  13  11   0       41.34       37.61      8.78 o 
  15  11   0       18.02      -13.79     27.58 o 
  17  11   0       35.73       37.61      8.78 o 
  19  11   0        8.63        8.78      8.78 o 
  21  11   0      314.80      356.08     16.30 o 
   0  12   0        6.84       23.82     27.58 o 
   2  12   0      312.88      343.54     12.54 o 
   4  12   0       75.43       80.24      8.78 o 
   6  12   0        1.52       -3.76     28.84 o 
   8  12   0       34.79       22.57     27.58 o 
  10  12   0      102.74      131.65      8.78 o 
  12  12   0       87.90      104.07      8.78 o 
  14  12   0      231.57      282.11     15.05 o 
  16  12   0       17.97        2.51     28.84 o 
  18  12   0        0.20       12.54     28.84 o 
   1  13   0      566.59      615.62     26.33 o 
   3  13   0       67.57       51.41     35.11 o 
   5  13   0      237.73      282.11     10.03 o 
   7  13   0       33.50       51.41      8.78 o 
   9  13   0        0.02       13.79     28.84 o 
  11  13   0       52.76       90.27      8.78 o 
  13  13   0       25.27       47.64     27.58 o 
  15  13   0       50.29       35.11     10.03 o 
   0  14   0      160.33      173.03     10.03 o 
   2  14   0       69.98       33.85     33.85 o 
   4  14   0       91.72      104.07     10.03 o 
   6  14   0        2.35       38.87     30.09 o 
   1   1   1        1.11       -3.13     15.67 o 
   2   1   1     4983.21     4833.66     57.05 o 
   3   1   1     1211.90     1216.17     26.96 o 
   4   1   1     8980.15     8497.40     37.61 o 
   5   1   1       41.90       47.68      2.66 o 
   6   1   1      780.46      793.05     13.30 o 
   7   1   1      692.36      811.18     21.94 o 
   8   1   1      136.96      152.40      4.43 o 
   9   1   1      773.21      727.68     28.21 o 
  10   1   1     2981.32     3359.02     48.27 o 
  11   1   1      881.77      935.49     26.96 o 
  12   1   1     2455.42     2380.90     34.48 o 
  13   1   1     4333.03     4628.48     80.24 o 
  14   1   1     4845.69     5397.74     39.90 o 
  15   1   1     1007.80      935.77     21.28 o 
  16   1   1      386.72      460.86     13.21 o 
  17   1   1      148.53      112.52     23.82 o 
  18   1   1      750.85      781.23     21.22 o 
  19   1   1       47.36       41.78     13.17 o 
  20   1   1       41.05      -27.58     67.71 o 
  21   1   1      192.93      175.50     34.48 o 
  22   1   1       70.54        5.66    313.45 o 
  23   1   1      456.40      427.60     13.72 o 
  24   1   1        0.60     -191.54    237.60 o 
  25   1   1      517.77      425.94    426.30 o 
  26   1   1     1056.31      904.77    110.34 o 
  27   1   1       35.76     -132.28    132.28 o 
  28   1   1      601.06      613.44     28.84 o 
  29   1   1       56.76      106.04    151.08 o 
  30   1   1        7.69      -20.77     69.59 o 
  31   1   1       63.07       50.54     62.69 o 
  32   1   1       78.78       36.42     77.74 o 
  33   1   1       26.33        8.31     46.39 o 
  34   1   1       21.24       34.41     20.82 o 
  35   1   1        6.62      -80.24     80.24 o 
  36   1   1      215.86      223.82      7.98 o 
   0   2   1      438.73      452.63     15.05 o 
   1   2   1     2619.13     2503.86     26.33 o 
   2   2   1      130.35      136.67      6.27 o 
   3   2   1    19168.21    19724.94    201.86 o 
   4   2   1     1371.02     1292.68     22.57 o 
   5   2   1     1667.51     1485.76     23.82 o 
   6   2   1     1633.71     1586.07     25.08 o 
   7   2   1     5311.50     5516.76     43.88 o 
   8   2   1      661.59      665.77     20.06 o 
   9   2   1     1341.76     1127.18     23.82 o 
  10   2   1       87.11       68.96      3.76 o 
  11   2   1     1018.79     1033.14     25.08 o 
  12   2   1     1342.71     1196.13     28.84 o 
  13   2   1      429.52      606.84     22.57 o 
  14   2   1     1671.48     1683.87     35.11 o 
  15   2   1      181.58      180.55      6.27 o 
  16   2   1     1131.84     1072.01     31.35 o 
  17   2   1      150.07      144.19      7.52 o 
  18   2   1      105.84      106.57      5.02 o 
  19   2   1       35.07       26.33      5.02 o 
  20   2   1      116.32      122.87      6.27 o 
  21   2   1       67.28       85.26      6.27 o 
  22   2   1      735.17      766.08     31.35 o 
  23   2   1      153.84      140.43      7.52 o 
  24   2   1      359.40      344.80     15.05 o 
  25   2   1       11.42       10.03     23.82 o 
  26   2   1      177.09      171.77      7.52 o 
  27   2   1        9.84      -16.30     23.82 o 
  28   2   1       16.61       13.79     25.08 o 
  29   2   1      336.56      347.31     16.30 o 
  30   2   1       38.55       -8.78     27.58 o 
  31   2   1        0.77      -30.09     30.09 o 
  32   2   1       95.00       37.61     31.35 o 
  33   2   1       30.46      -12.54     32.60 o 
  34   2   1       41.50       37.61     30.09 o 
  35   2   1       97.62       11.28     32.60 o 
  36   2   1       12.04        8.78     30.09 o 
   1   3   1      148.29      157.98      6.27 o 
   2   3   1      122.02      132.90      6.27 o 
   3   3   1      397.79      358.59     13.79 o 
   4   3   1     4902.91     4768.24     41.38 o 
   5   3   1      777.83      722.19     20.06 o 
   6   3   1      243.46      223.18      8.78 o 
   7   3   1      511.96      572.99     18.81 o 
   8   3   1     2345.85     2080.07     31.35 o 
   9   3   1       21.37       18.81     13.79 o 
  10   3   1      226.43      257.03     11.28 o 
  11   3   1      951.68      970.45     27.58 o 
  13   3   1      609.39      584.28     23.82 o 
  14   3   1      456.15      443.85     17.55 o 
  15   3   1     1309.03     1408.03     33.85 o 
  16   3   1       11.02       13.79     16.30 o 
  17   3   1      692.05      623.14     26.33 o 
  18   3   1     5721.17     5553.12     67.71 o 
  19   3   1       83.39       21.31     22.57 o 
  20   3   1      910.22      944.12     36.36 o 
  21   3   1     1529.96     1517.11     43.88 o 
  22   3   1      795.50      738.49     30.09 o 
  23   3   1      195.28      205.62      7.52 o 
  24   3   1      339.33      325.99     15.05 o 
  25   3   1       81.74       89.02      7.52 o 
  26   3   1       22.48       27.58     22.57 o 
  27   3   1        8.09       -2.51     23.82 o 
  28   3   1       61.67       77.74      7.52 o 
  29   3   1        0.99        0.00     25.08 o 
  30   3   1        0.38       10.03     23.82 o 
  31   3   1       26.43       40.12     27.58 o 
  32   3   1        0.09      -28.84     28.84 o 
  33   3   1        0.48      -27.58     27.58 o 
  34   3   1      164.54      184.31     10.03 o 
  35   3   1       56.61       77.74      8.78 o 
   0   4   1     1113.66     1114.64     23.82 o 
   1   4   1     1120.06     1008.06     23.82 o 
   2   4   1     2579.12     2502.60     33.85 o 
   3   4   1     5462.46     5113.04     46.39 o 
   4   4   1     1443.91     1283.90     27.58 o 
   5   4   1     9849.84     9562.81     65.20 o 
   6   4   1     1152.58     1103.35     26.33 o 
   7   4   1     2798.12     2827.34     38.87 o 
   8   4   1     1286.55     1362.89     30.09 o 
   9   4   1      502.81      619.38     23.82 o 
  10   4   1      485.67      500.27     17.55 o 
  11   4   1      210.50      229.45     13.79 o 
  12   4   1     1495.99     1405.52     33.85 o 
  13   4   1      459.01      468.92     17.55 o 
  14   4   1      258.36      257.03     11.28 o 
  15   4   1     1566.41     1636.22     37.61 o 
  16   4   1      253.40      260.79     10.03 o 
  17   4   1      100.19       99.05      6.27 o 
  18   4   1      474.14      456.39     18.81 o 
  19   4   1       88.47       97.80      6.27 o 
  20   4   1      137.46      134.16      6.27 o 
  21   4   1      200.72      189.33      7.52 o 
  23   4   1      492.86      455.13     20.06 o 
  24   4   1        1.13      -21.31     25.08 o 
  25   4   1      123.45      119.11      7.52 o 
  26   4   1      118.95      111.59      7.52 o 
  27   4   1      170.12      171.77      8.78 o 
  28   4   1       99.63      101.56      8.78 o 
  29   4   1      194.10      218.16     10.03 o 
  30   4   1        0.14       -2.51     26.33 o 
  31   4   1       33.18      -26.33     31.35 o 
  32   4   1       69.00       77.74      8.78 o 
  33   4   1        7.55       10.03     28.84 o 
  34   4   1        8.64       23.82     27.58 o 
   1   5   1      177.91      161.74      7.52 o 
   2   5   1      240.29      210.64      8.78 o 
   3   5   1      489.67      535.38     21.31 o 
   4   5   1     1511.28     1622.43     32.60 o 
   5   5   1        2.74       21.31     16.30 o 
   6   5   1      273.66      369.87     15.05 o 
   7   5   1        0.48      -16.30     16.30 o 
   8   5   1        5.30      -16.30     16.30 o 
   9   5   1      164.90      170.52      6.27 o 
  10   5   1      156.89      154.22      6.27 o 
  11   5   1       28.02        7.52     17.55 o 
  12   5   1      152.42      198.10      8.78 o 
  13   5   1       41.20       25.08     17.55 o 
  14   5   1      126.11      145.44      6.27 o 
  15   5   1       85.15       71.47      6.27 o 
  16   5   1     1517.04     1558.49     38.87 o 
  17   5   1      976.11      984.24     35.11 o 
  18   5   1     1553.32     1431.85     42.63 o 
  19   5   1        0.00        2.51     22.57 o 
  20   5   1      877.88      937.85     37.61 o 
  21   5   1      205.74      213.15     10.03 o 
  22   5   1      363.97      337.27     16.30 o 
  23   5   1      203.02      188.07      8.78 o 
  24   5   1       53.16       21.31     23.82 o 
  25   5   1       51.06       26.33     23.82 o 
  26   5   1      269.80      277.09     13.79 o 
  27   5   1       29.01       28.84     25.08 o 
  28   5   1       60.09       70.21      7.52 o 
  29   5   1       11.46       -5.02     28.84 o 
  30   5   1        0.09       12.54     26.33 o 
  31   5   1        0.57      -16.30     28.84 o 
  32   5   1      156.20      178.04     10.03 o 
  33   5   1        5.91       36.36     27.58 o 
   0   6   1       10.71       18.81     16.30 o 
   1   6   1      343.46      346.05     13.79 o 
   2   6   1        3.56       18.81      5.02 o 
   3   6   1        2.17        1.25     16.30 o 
   4   6   1       47.02       53.91      5.02 o 
   5   6   1      318.42      332.26     12.54 o 
   6   6   1      210.18      244.49      8.78 o 
   7   6   1      175.62      166.76      6.27 o 
   8   6   1       65.43       58.93      5.02 o 
   9   6   1      159.41      169.26      6.27 o 
  10   6   1        0.01        8.78     16.30 o 
  11   6   1     1135.82     1114.64     33.85 o 
  12   6   1      699.04      644.46     27.58 o 
  13   6   1     1448.47     1403.01     36.36 o 
  14   6   1      281.30      273.33     12.54 o 
  15   6   1      101.18      104.07      6.27 o 
  16   6   1       15.91       10.03      6.27 o 
  17   6   1       84.25       87.77      6.27 o 
  18   6   1       32.01       40.12      6.27 o 
  19   6   1     2156.79     2034.93     50.15 o 
  20   6   1       27.61        1.25     22.57 o 
  21   6   1      371.07      367.37     15.05 o 
  22   6   1       61.41       70.21      7.52 o 
  24   6   1       49.57       22.57     27.58 o 
  25   6   1      429.24      471.43     17.55 o 
  26   6   1      158.25      145.44      8.78 o 
  27   6   1      139.62      166.76      8.78 o 
  28   6   1        8.08       10.03     27.58 o 
  29   6   1       27.82       30.09     27.58 o 
  30   6   1       12.08       -3.76     30.09 o 
  31   6   1       52.67       67.71      8.78 o 
  32   6   1       73.04       53.91     35.11 o 
   1   7   1       13.87      -16.30     16.30 o 
   2   7   1        7.59        5.02     16.30 o 
   3   7   1       98.08      114.10      5.02 o 
   4   7   1     2366.42     2424.87     43.88 o 
   5   7   1        8.61       26.33     16.30 o 
   6   7   1      690.73      702.13     27.58 o 
   7   7   1       82.36       87.77      5.02 o 
   8   7   1      186.26      214.40      7.52 o 
   9   7   1       34.50       30.09      5.02 o 
  10   7   1      562.04      520.33     22.57 o 
  11   7   1       93.74      104.07      6.27 o 
  12   7   1       22.61       31.35     18.81 o 
  13   7   1      579.33      572.99     23.82 o 
  14   7   1      989.21      935.34     36.36 o 
  15   7   1       72.88       86.51      6.27 o 
  16   7   1      370.59      410.00     15.05 o 
  17   7   1        9.95       16.30     21.31 o 
  18   7   1      137.90      165.50     10.03 o 
  19   7   1       78.29       84.01      7.52 o 
  20   7   1       24.18       22.57      6.27 o 
  21   7   1       39.01       51.41      7.52 o 
  22   7   1        1.34      -18.81     25.08 o 
  23   7   1       90.58       86.51      7.52 o 
  24   7   1       20.98       16.30     25.08 o 
  25   7   1       20.71      -10.03     26.33 o 
  26   7   1      105.22      131.65      8.78 o 
  27   7   1        0.15       12.54     26.33 o 
  28   7   1        5.70        1.25     28.84 o 
  29   7   1       23.71       41.38     30.09 o 
  30   7   1        1.88       -1.25     30.09 o 
  31   7   1        0.77       27.58     28.84 o 
   0   8   1      327.81      325.99     12.54 o 
   1   8   1     1260.65     1134.70     36.36 o 
   2   8   1        1.56        8.78     20.06 o 
   3   8   1     4700.08     4654.14     65.20 o 
   4   8   1       64.74       66.45      6.27 o 
   5   8   1     3852.85     3893.08     61.44 o 
   6   8   1       87.23       86.51      6.27 o 
   7   8   1     1497.89     1540.93     41.38 o 
   8   8   1        0.05      -20.06     20.06 o 
   9   8   1       69.18       71.47      6.27 o 
  10   8   1      109.81      112.84      6.27 o 
  11   8   1      270.74      282.11     10.03 o 
  12   8   1       23.59       13.79      6.27 o 
  13   8   1        0.04       15.05     20.06 o 
  14   8   1      106.01      105.32      7.52 o 
  15   8   1       91.00      134.16      7.52 o 
  16   8   1       43.76       30.09      7.52 o 
  17   8   1      651.97      611.86     25.08 o 
  18   8   1       40.87       32.60     26.33 o 
  19   8   1     1561.62     1332.80     47.64 o 
  20   8   1      217.12      238.22     11.28 o 
  21   8   1       78.33       70.21      7.52 o 
  22   8   1       79.86       35.11     28.84 o 
  23   8   1        1.60        2.51     27.58 o 
  24   8   1       40.03       51.41     28.84 o 
  25   8   1      102.12       48.90     31.35 o 
  26   8   1       11.66      -30.09     30.09 o 
  27   8   1        2.35       40.12     26.33 o 
  28   8   1        0.27      -23.82     28.84 o 
  29   8   1      250.24      250.76     11.28 o 
   1   9   1      197.89      181.80      8.78 o 
   2   9   1       17.58       17.55     20.06 o 
   3   9   1       32.00       28.84      6.27 o 
   4   9   1     1269.14     1197.39     40.12 o 
   5   9   1      257.16      262.05     10.03 o 
   6   9   1      620.20      623.14     26.33 o 
   7   9   1      150.72      150.46      7.52 o 
   8   9   1     1460.46     1275.12     42.63 o 
   9   9   1       26.18        7.52     22.57 o 
  10   9   1       93.02       96.54      6.27 o 
  11   9   1       37.57       32.60     22.57 o 
  12   9   1      279.85      223.18     10.03 o 
  13   9   1        0.56       33.85     21.31 o 
  14   9   1        6.76        8.78     23.82 o 
  15   9   1        1.84       17.55     21.31 o 
  16   9   1      503.99      435.07     18.81 o 
  17   9   1       12.88       11.28     25.08 o 
  18   9   1        4.31      -25.08     25.08 o 
  19   9   1       15.99       35.11     25.08 o 
  20   9   1        9.13       27.58     27.58 o 
  21   9   1        3.08       11.28     25.08 o 
  22   9   1        4.73       -7.52     26.33 o 
  23   9   1        2.33        1.25     28.84 o 
  24   9   1       15.70       11.28     30.09 o 
  25   9   1       18.17       18.81     30.09 o 
  26   9   1        0.00      -17.55     28.84 o 
  27   9   1        8.41       -8.78     30.09 o 
   0  10   1        6.12        5.02     21.31 o 
   1  10   1       28.32        8.78     22.57 o 
   2  10   1       26.44       31.35     21.31 o 
   3  10   1      130.95      130.40      7.52 o 
   4  10   1       65.91       20.06     25.08 o 
   5  10   1       31.64       25.08      6.27 o 
   6  10   1        0.13       15.05     22.57 o 
   7  10   1      177.63      154.22      7.52 o 
   8  10   1        6.20        7.52     21.31 o 
   9  10   1        0.42        1.25     23.82 o 
  10  10   1       68.83       67.71      7.52 o 
  11  10   1      225.54      183.06      7.52 o 
  12  10   1       35.60       41.38     23.82 o 
  13  10   1       68.97       77.74      7.52 o 
  14  10   1        1.74       17.55     25.08 o 
  15  10   1       53.28       33.85     26.33 o 
  16  10   1        0.53       31.35     23.82 o 
  17  10   1        0.70      -26.33     26.33 o 
  18  10   1       16.35       -2.51     26.33 o 
  19  10   1        6.96       -6.27     26.33 o 
  20  10   1       12.69      -16.30     30.09 o 
  21  10   1        0.08       25.08     27.58 o 
  22  10   1        1.96      -11.28     30.09 o 
  23  10   1      353.47      407.49     18.81 o 
  24  10   1        2.16        8.78     30.09 o 
   1  11   1        8.22       38.87     23.82 o 
   2  11   1        0.29       -7.52     25.08 o 
   3  11   1        1.42      -27.58     27.58 o 
   4  11   1      170.87      173.03      8.78 o 
   5  11   1        1.35       32.60     22.57 o 
   6  11   1       38.99       36.36      7.52 o 
   7  11   1       12.24      -18.81     25.08 o 
   8  11   1      128.07      144.19      8.78 o 
   9  11   1        1.55       -3.76     26.33 o 
  10  11   1      115.29      121.62      8.78 o 
  11  11   1       17.98       11.28     28.84 o 
  12  11   1       54.89       61.44      7.52 o 
  13  11   1        4.88      -20.06     27.58 o 
  14  11   1      141.85      140.43      8.78 o 
  15  11   1        1.79        1.25     25.08 o 
  16  11   1        5.68       33.85     25.08 o 
  17  11   1        3.30      -12.54     27.58 o 
  18  11   1       17.54       45.14     30.09 o 
  19  11   1        0.91       36.36     28.84 o 
  20  11   1        2.43      -31.35     31.35 o 
  21  11   1        2.33      -21.31     31.35 o 
   0  12   1       31.01       36.36      7.52 o 
   1  12   1       18.58       20.06     27.58 o 
   2  12   1        0.97       -7.52     26.33 o 
   3  12   1      727.05      689.60     28.84 o 
   4  12   1        4.51       21.31     27.58 o 
   5  12   1      380.26      437.58     18.81 o 
   6  12   1        2.81       46.39     26.33 o 
   7  12   1      548.51      560.45     21.31 o 
   8  12   1        3.83       18.81      7.52 o 
   9  12   1        0.10        2.51     27.58 o 
  10  12   1        1.59      -10.03     28.84 o 
  11  12   1       27.72       40.12     28.84 o 
  12  12   1        3.63       15.05     28.84 o 
  13  12   1        7.94        6.27     32.60 o 
  14  12   1       70.00       77.74      8.78 o 
  15  12   1      122.14      120.37     10.03 o 
  16  12   1        0.62      -23.82     30.09 o 
  17  12   1      150.69      135.41     10.03 o 
   1  13   1        8.78       21.31     30.09 o 
   2  13   1       25.39       35.11      8.78 o 
   3  13   1        2.41      -15.05     32.60 o 
   4  13   1       53.89       85.26      8.78 o 
   5  13   1       22.02       31.35      8.78 o 
   6  13   1       28.37      -13.79     32.60 o 
   7  13   1       35.88       42.63      8.78 o 
   8  13   1       47.67       40.12     32.60 o 
   9  13   1       13.84       27.58     31.35 o 
  10  13   1      157.23      166.76     10.03 o 
  11  13   1        2.87       52.66     30.09 o 
  12  13   1       89.72      137.92     10.03 o 
  13  13   1       83.55       94.04     10.03 o 
  14  13   1        0.48       -5.02     32.60 o 
  15  13   1       79.58       47.64     38.87 o 
   0  14   1        0.31      -17.55     33.85 o 
   1  14   1       17.50       40.12     31.35 o 
   2  14   1        0.04      -23.82     31.35 o 
   3  14   1        3.92       10.03     31.35 o 
   4  14   1        9.27      -10.03     32.60 o 
   5  14   1       17.94       -3.76     10.03 o 
   6  14   1        6.37       41.38     28.84 o 
   0   0   2   150131.55   127644.13    536.63 o 
   1   0   2    31417.83    34370.70    282.11 o 
   2   0   2      191.87      224.43      8.78 o 
   3   0   2    33073.79    33401.50    285.87 o 
   4   0   2     2523.03     2713.24     31.35 o 
   5   0   2      820.04      670.79     18.81 o 
   6   0   2      208.67      180.55      7.52 o 
   7   0   2      159.27      243.24     11.28 o 
   8   0   2      145.82      124.13      6.27 o 
   9   0   2      716.48      827.51     23.82 o 
  10   0   2     4169.93     4097.45     47.64 o 
  11   0   2     1252.68      917.79     33.85 o 
  12   0   2       15.90      -36.36     36.36 o 
  13   0   2      129.16      -45.14     45.14 o 
  14   0   2     7797.22     7878.94     75.23 o 
  15   0   2      565.99     -140.43    140.43 o 
  16   0   2     4404.44     3707.52     68.96 o 
  19   0   2       12.66      -47.64     47.64 o 
  20   0   2      532.48      608.10     22.57 o 
  21   0   2       82.63      -55.17     55.17 o 
  22   0   2     1136.10      937.85     42.63 o 
  23   0   2       30.76      -72.72     72.72 o 
  24   0   2      597.56      653.24     28.84 o 
  25   0   2        2.68      -57.68     57.68 o 
  26   0   2      529.53      470.18     20.06 o 
  27   0   2       46.02      -56.42     56.42 o 
  28   0   2       80.78      -32.60     32.60 o 
  29   0   2      173.87      110.69      7.09 o 
  30   0   2       39.33      -36.36     36.36 o 
  31   0   2       23.30      -37.61     37.61 o 
  32   0   2      203.05      179.29     10.03 o 
  33   0   2        7.60      -42.63     42.63 o 
  34   0   2       37.18       42.63     28.84 o 
  35   0   2        0.69      -33.85     33.85 o 
   1   1   2     6023.02     5948.27     33.85 o 
   2   1   2     3713.65     3815.43     71.47 o 
   3   1   2     3675.95     3651.87     55.79 o 
   4   1   2        5.18       -2.51      8.87 o 
   5   1   2     2517.89     2597.52     53.29 o 
   6   1   2     1550.19     1445.66     18.62 o 
   7   1   2     1970.20     1971.74     21.28 o 
   8   1   2      697.00      626.59     14.61 o 
   9   1   2      269.96      249.15     19.43 o 
  10   1   2       29.41       37.37     11.91 o 
  11   1   2     1189.52     1309.04    107.20 o 
  12   1   2      984.57     1112.91     21.28 o 
  13   1   2     2699.79     2568.10     29.69 o 
  14   1   2     1029.20     1068.18     24.45 o 
  15   1   2       30.49       32.15      5.02 o 
  16   1   2       95.45       76.81      5.02 o 
  17   1   2      137.53      142.95      4.43 o 
  18   1   2      110.43      109.31      5.02 o 
  19   1   2       28.80       28.36     13.17 o 
  20   1   2        0.25      -14.76     14.76 o 
  21   1   2      161.77      162.34     62.06 o 
  22   1   2      108.08       86.98    144.82 o 
  23   1   2      240.06      213.93      6.61 o 
  24   1   2       20.22      -16.78     16.78 o 
  25   1   2       52.96        5.21     26.96 o 
  26   1   2       61.23       22.32     19.82 o 
  27   1   2       77.18        9.40     20.39 o 
  28   1   2      100.69       80.80     26.96 o 
  29   1   2       46.33       -7.79     44.51 o 
  30   1   2        4.01      -14.75     19.05 o 
  31   1   2        0.84      -19.50     19.50 o 
  32   1   2        0.01       18.18     19.44 o 
  33   1   2        0.49       -1.46     25.08 o 
  34   1   2       34.73       30.84     22.11 o 
  35   1   2       21.58      -22.99     23.48 o 
   0   2   2      844.53      798.68     21.31 o 
   1   2   2     6150.89     5979.42     46.39 o 
   2   2   2      945.31      970.45     22.57 o 
   3   2   2     1264.67     1262.59     25.08 o 
   4   2   2      575.56      651.98     20.06 o 
   5   2   2     1028.16     1019.35     23.82 o 
   6   2   2      365.57      336.02     15.05 o 
   7   2   2     9605.83     9512.66     63.94 o 
   8   2   2       32.72       25.08     15.05 o 
   9   2   2     1399.08     1372.92     28.84 o 
  10   2   2      108.77       92.78      5.02 o 
  11   2   2      784.35      886.44     26.33 o 
  12   2   2      233.34      190.58      7.52 o 
  13   2   2     1064.43     1135.95     30.09 o 
  14   2   2      170.55      214.40     10.03 o 
  15   2   2      817.94      828.77     28.84 o 
  16   2   2        1.41        5.02     16.30 o 
  17   2   2     1121.45     1161.03     33.85 o 
  18   2   2        1.53       -7.52     18.81 o 
  19   2   2      231.70      216.91     10.03 o 
  20   2   2        3.29       -7.52     20.06 o 
  21   2   2      727.27      707.15     32.60 o 
  22   2   2      100.90       73.97      6.27 o 
  23   2   2        4.58       -5.02     21.31 o 
  24   2   2      227.06      219.42      7.52 o 
  25   2   2       94.38       97.80      7.52 o 
  26   2   2       33.01       36.36     23.82 o 
  27   2   2      397.74      374.89     16.30 o 
  28   2   2        5.99      -28.84     28.84 o 
  29   2   2        6.85      -21.31     26.33 o 
  30   2   2       31.12       15.05     27.58 o 
  31   2   2      159.77      190.58      8.78 o 
  32   2   2        7.29        2.51     31.35 o 
  33   2   2       13.67      -21.31     31.35 o 
  34   2   2       96.32       96.54     10.03 o 
  35   2   2       13.69       27.58     31.35 o 
   1   3   2       76.13       84.01      3.76 o 
   2   3   2      318.89      367.37     12.54 o 
   3   3   2       45.70       40.12      3.76 o 
   4   3   2      533.99      559.20     20.06 o 
   5   3   2      248.90      253.27     10.03 o 
   6   3   2      374.58      447.61     16.30 o 
   7   3   2     2227.96     2344.62     36.36 o 
   8   3   2      224.09      184.31      7.52 o 
   9   3   2      838.12      782.38     26.33 o 
  10   3   2      684.01      654.49     25.08 o 
  11   3   2       21.23       26.33     17.55 o 
  12   3   2      383.08      364.86     16.30 o 
  13   3   2      242.45      210.64      8.78 o 
  14   3   2      215.89      225.69      8.78 o 
  15   3   2        9.37       11.28     17.55 o 
  16   3   2       50.69       56.42      5.02 o 
  17   3   2        3.47      -17.55     17.55 o 
  18   3   2      116.88      111.59      6.27 o 
  19   3   2      436.51      467.67     18.81 o 
  20   3   2     1558.58     1510.84     42.63 o 
  21   3   2      298.29      278.35     11.28 o 
  22   3   2      126.16      117.86      7.52 o 
  23   3   2      338.25      348.56     15.05 o 
  24   3   2       59.76       33.85     22.57 o 
  25   3   2      189.05      169.26      7.52 o 
  26   3   2       84.28       75.23      7.52 o 
  27   3   2        2.81      -20.06     23.82 o 
  28   3   2       32.31       25.08      7.52 o 
  29   3   2       96.08      102.81      8.78 o 
  30   3   2       35.98       38.87     27.58 o 
  31   3   2       25.72       -6.27     28.84 o 
  32   3   2       15.25      -12.54     30.09 o 
  33   3   2        0.74      -22.57     30.09 o 
  34   3   2        0.80      -16.30     30.09 o 
   0   4   2     3285.43     2770.92     38.87 o 
   1   4   2       60.18       58.93      5.02 o 
   2   4   2      358.42      317.21     12.54 o 
   3   4   2      332.41      244.49     10.03 o 
   4   4   2     6681.69     6869.62     60.18 o 
   5   4   2     4325.72     4483.62     50.15 o 
   7   4   2     4584.33     4634.08     53.91 o 
   8   4   2     4252.43     4530.02     52.66 o 
   9   4   2     1273.61     1395.49     33.85 o 
  10   4   2     1036.99      986.75     28.84 o 
  11   4   2     1328.88     1283.90     33.85 o 
  12   4   2      238.26      224.43     10.03 o 
  13   4   2      329.03      342.29     16.30 o 
  14   4   2     1298.81     1282.65     35.11 o 
  15   4   2        0.64       23.82     17.55 o 
  16   4   2      452.56      432.56     18.81 o 
  17   4   2        0.01      -20.06     20.06 o 
  18   4   2        6.75       -6.27     20.06 o 
  19   4   2       50.23        3.76     23.82 o 
  20   4   2      852.62      794.92     30.09 o 
  21   4   2     1430.52     1489.53     46.39 o 
  22   4   2     2954.49     2874.99     61.44 o 
  23   4   2       34.13       36.36     27.58 o 
  24   4   2     1481.72     1454.42     48.90 o 
  25   4   2      395.60      393.70     17.55 o 
  26   4   2       33.21      -11.28     27.58 o 
  27   4   2      101.54      116.60      8.78 o 
  28   4   2       13.31       13.79     25.08 o 
  29   4   2        3.43       18.81     25.08 o 
  30   4   2       16.96      -23.82     30.09 o 
  31   4   2       71.74       82.75      8.78 o 
  32   4   2      300.39      317.21     13.79 o 
  33   4   2       37.32       33.85      8.78 o 
  34   4   2        6.34       21.31     27.58 o 
   1   5   2      357.62      328.50     15.05 o 
   2   5   2     2262.67     2220.50     38.87 o 
   3   5   2      323.16      339.78     12.54 o 
   4   5   2      533.07      457.64     20.06 o 
   5   5   2       38.44       45.14      5.02 o 
   7   5   2     3244.60     3389.05     47.64 o 
   8   5   2      778.44      781.12     27.58 o 
   9   5   2       55.10       65.20      5.02 o 
  10   5   2     1007.21     1105.86     32.60 o 
  11   5   2      453.28      561.71     22.57 o 
  12   5   2      134.68      129.14      6.27 o 
  13   5   2     2070.95     1993.56     43.88 o 
  14   5   2      258.34      297.15     12.54 o 
  15   5   2     1599.14     1598.61     41.38 o 
  16   5   2     1554.10     1558.49     42.63 o 
  17   5   2      291.21      264.55     11.28 o 
  18   5   2     1385.73     1334.05     42.63 o 
  19   5   2     1916.09     1943.41     51.41 o 
  20   5   2       16.45        3.76     25.08 o 
  21   5   2      516.44      555.44     25.08 o 
  22   5   2      173.14      194.34      8.78 o 
  23   5   2        0.01      -21.31     25.08 o 
  24   5   2        1.90      -25.08     25.08 o 
  25   5   2      170.50      161.74      8.78 o 
  26   5   2       24.81       46.39     26.33 o 
  27   5   2        0.71       28.84     25.08 o 
  28   5   2       52.00       33.85      8.78 o 
  29   5   2       26.08       16.30     27.58 o 
  30   5   2       12.01      -31.35     31.35 o 
  31   5   2        5.75       20.06     28.84 o 
  32   5   2       28.33       17.55     31.35 o 
  33   5   2       21.18        7.52     30.09 o 
   0   6   2      513.27      486.48     16.30 o 
   1   6   2        0.42       -6.27     16.30 o 
   2   6   2      227.03      204.37      8.78 o 
   3   6   2     1319.98     1221.21     32.60 o 
   4   6   2        6.96        8.78     15.05 o 
   5   6   2      163.52      166.76      7.52 o 
   6   6   2       25.04        3.76     17.55 o 
   7   6   2      709.67      684.58     27.58 o 
   8   6   2      671.72      638.19     26.33 o 
   9   6   2      175.65      163.00      8.78 o 
  10   6   2        9.27       21.31     15.05 o 
  11   6   2      489.43      468.92     20.06 o 
  12   6   2       41.89       37.61      5.02 o 
  13   6   2      168.99      161.74      6.27 o 
  14   6   2       29.30       28.84      6.27 o 
  15   6   2       41.77       23.82     20.06 o 
  16   6   2        3.63       20.06     18.81 o 
  17   6   2      210.42      188.07      8.78 o 
  18   6   2      346.77      353.57     12.54 o 
  19   6   2      253.30      265.81      8.78 o 
  20   6   2       55.88       56.42      7.52 o 
  21   6   2      438.68      422.53     17.55 o 
  22   6   2      100.76      106.57      7.52 o 
  23   6   2        5.29       36.36     22.57 o 
  24   6   2       82.85       72.72      7.52 o 
  25   6   2        1.02       17.55     25.08 o 
  26   6   2        0.07       -7.52     26.33 o 
  27   6   2      130.91      136.67      8.78 o 
  28   6   2       24.28       13.79     30.09 o 
  29   6   2      197.16      220.67     10.03 o 
  30   6   2      179.73      218.16     10.03 o 
  31   6   2       71.26       58.93     10.03 o 
   1   7   2       20.24       18.81     18.81 o 
   2   7   2       44.57       30.09     18.81 o 
   3   7   2        0.10       22.57     17.55 o 
   4   7   2      207.92      191.83      8.78 o 
   5   7   2      164.63      152.96      6.27 o 
   6   7   2     1201.49     1075.77     35.11 o 
   7   7   2      111.09      114.10      6.27 o 
   8   7   2      377.61      366.11     16.30 o 
   9   7   2        2.46       20.06     17.55 o 
  10   7   2       57.04       50.15      6.27 o 
  11   7   2      204.89      204.37      7.52 o 
  12   7   2        7.72       30.09     18.81 o 
  13   7   2       13.54       13.79     21.31 o 
  14   7   2        2.72      -22.57     22.57 o 
  15   7   2      270.12      258.28     10.03 o 
  16   7   2      265.49      247.00     10.03 o 
  17   7   2       54.63       30.09     23.82 o 
  18   7   2      238.76      231.95     11.28 o 
  19   7   2       10.32      -13.79     21.31 o 
  20   7   2      257.62      248.25     11.28 o 
  21   7   2      126.22      136.67      7.52 o 
  22   7   2       43.72       26.33     27.58 o 
  23   7   2       21.34       -7.52     26.33 o 
  24   7   2        0.00       10.03     26.33 o 
  25   7   2       18.54       22.57     28.84 o 
  26   7   2       76.96       91.53      8.78 o 
  27   7   2        0.06        7.52     30.09 o 
  28   7   2       96.28       99.05      8.78 o 
  29   7   2      126.55      139.17     10.03 o 
  30   7   2       22.38       21.31     30.09 o 
   0   8   2     3656.69     3631.03     62.69 o 
   1   8   2     1349.71     1342.83     40.12 o 
   2   8   2       81.36       82.75      6.27 o 
   3   8   2      183.99      181.80      7.52 o 
   4   8   2      363.02      359.84     16.30 o 
   5   8   2       42.88       22.57     21.31 o 
   6   8   2      303.23      283.36     11.28 o 
   7   8   2       28.85       33.85      6.27 o 
   8   8   2        2.42       -7.52     20.06 o 
   9   8   2      106.24       41.38     22.57 o 
  10   8   2       38.79       -8.78     23.82 o 
  11   8   2       13.27      -10.03     21.31 o 
  12   8   2       20.45       -3.76     22.57 o 
  13   8   2      297.78      248.25     12.54 o 
  14   8   2      370.99      371.13     12.54 o 
  15   8   2       27.36       15.05     22.57 o 
  16   8   2      898.18      797.42     35.11 o 
  17   8   2      216.58      188.07      8.78 o 
  18   8   2      172.15      180.55      8.78 o 
  19   8   2       23.34       42.63     23.82 o 
  20   8   2        9.23       16.30     25.08 o 
  21   8   2        1.87       -5.02     27.58 o 
  22   8   2      111.96      117.86      8.78 o 
  23   8   2       14.74       12.54     27.58 o 
  24   8   2       42.96       32.60      8.78 o 
  25   8   2        0.75       35.11     28.84 o 
  26   8   2      218.56      239.48     10.03 o 
  27   8   2       13.10       48.90     28.84 o 
  28   8   2        1.53       23.82     30.09 o 
   1   9   2      665.22      643.20     26.33 o 
   2   9   2      665.14      599.32     25.08 o 
   3   9   2      820.12      902.74     35.11 o 
   4   9   2      110.61      126.63      7.52 o 
   5   9   2      535.84      536.63     21.31 o 
   6   9   2     1272.69     1280.14     42.63 o 
   7   9   2        5.00       13.79     21.31 o 
   8   9   2      836.37      719.69     31.35 o 
   9   9   2       52.23       68.96      7.52 o 
  10   9   2       82.22       26.33     25.08 o 
  11   9   2      221.93      190.58      7.52 o 
  12   9   2        9.04        5.02     21.31 o 
  13   9   2      385.58      363.60     17.55 o 
  14   9   2      253.22      228.19      8.78 o 
  15   9   2        3.59      -15.05     25.08 o 
  16   9   2       37.65       35.11      7.52 o 
  17   9   2       27.82       46.39     25.08 o 
  18   9   2      189.34      210.64      8.78 o 
  19   9   2       14.47        5.02     26.33 o 
  20   9   2      268.96      264.55     11.28 o 
  21   9   2      163.09      171.77      8.78 o 
  22   9   2      136.86      142.93     10.03 o 
  23   9   2      419.40      453.88     17.55 o 
  24   9   2       91.65       95.29     10.03 o 
  25   9   2      144.47      147.95     10.03 o 
  26   9   2      127.17      141.68     10.03 o 
   0  10   2       61.43       66.45      7.52 o 
   1  10   2      209.07      196.85      7.52 o 
   2  10   2        2.15      -22.57     22.57 o 
   3  10   2       98.18       91.53      7.52 o 
   4  10   2       73.34       75.23      7.52 o 
   5  10   2      596.91      566.72     20.06 o 
   6  10   2       36.55       36.36      7.52 o 
   7  10   2       56.16       21.31     25.08 o 
   8  10   2       15.37        6.27     22.57 o 
   9  10   2      216.28      230.70     10.03 o 
  10  10   2       62.50       22.57     25.08 o 
  11  10   2       14.15       26.33     23.82 o 
  12  10   2        5.24        2.51     26.33 o 
  13  10   2       30.23       -2.51     26.33 o 
  14  10   2       21.01       38.87     27.58 o 
  15  10   2      197.34      216.91      8.78 o 
  16  10   2       69.39       85.26      8.78 o 
  17  10   2       71.80       78.99      8.78 o 
  18  10   2       19.26       20.06     28.84 o 
  19  10   2      191.18      194.34     10.03 o 
  20  10   2       32.21      -11.28     30.09 o 
  21  10   2        1.18      -17.55     31.35 o 
  22  10   2        3.80       15.05     31.35 o 
  23  10   2       86.97      104.07      8.78 o 
   1  11   2      103.78      100.30      7.52 o 
   2  11   2      380.50      386.17     16.30 o 
   3  11   2       11.48       17.55     26.33 o 
   4  11   2      440.80      402.47     15.05 o 
   5  11   2        3.17       -3.76     26.33 o 
   6  11   2      106.25      104.07      7.52 o 
   7  11   2       45.22       53.91      7.52 o 
   8  11   2        9.41      -20.06     27.58 o 
   9  11   2       66.26       86.51      8.78 o 
  10  11   2       65.26       51.41     28.84 o 
  11  11   2      122.67      102.81      8.78 o 
  12  11   2        1.18       22.57     25.08 o 
  13  11   2       67.26       72.72      8.78 o 
  14  11   2       97.45      104.07      8.78 o 
  15  11   2       40.10       11.28     28.84 o 
  16  11   2      109.76      109.08      8.78 o 
  17  11   2        0.47        6.27     27.58 o 
  18  11   2       95.90       82.75      8.78 o 
  19  11   2        0.62       30.09     27.58 o 
  20  11   2       60.29       32.60     33.85 o 
   0  12   2        2.50       -8.78     26.33 o 
   1  12   2        1.09       -2.51     28.84 o 
   2  12   2      100.79       92.78      8.78 o 
   3  12   2       93.53       27.58     31.35 o 
   4  12   2       15.11       20.06     26.33 o 
   5  12   2       12.72       25.08     27.58 o 
   6  12   2        1.16       -3.76     27.58 o 
   7  12   2        7.44        4.08     20.82 o 
   8  12   2        0.50      -31.35     31.35 o 
   9  12   2        2.14       21.31     28.84 o 
  10  12   2      101.20       94.04      8.78 o 
  11  12   2       39.16       55.17     30.09 o 
  12  12   2       52.46       46.39     30.09 o 
  13  12   2      152.23      165.50     10.03 o 
  14  12   2       61.65       75.23     10.03 o 
  15  12   2        0.02       30.09     31.35 o 
  16  12   2       18.49       -2.51     30.09 o 
   1  13   2      161.08      180.55     10.03 o 
   2  13   2      309.64      309.69     15.05 o 
   3  13   2       48.55       -7.52     33.85 o 
   4  13   2       61.42       53.91     32.60 o 
   5  13   2       82.01       90.27     10.03 o 
   6  13   2        7.72       21.31     32.60 o 
   7  13   2       49.71       48.90     32.60 o 
   8  13   2       17.32       11.28     32.60 o 
   9  13   2        3.24       -7.52     32.60 o 
  10  13   2       94.10       82.75     10.03 o 
  11  13   2       10.95      -31.35     32.60 o 
  12  13   2        6.47        0.00      8.78 o 
  13  13   2        3.07       12.54     33.85 o 
   1   1   3     4651.11     4594.66     33.69 o 
   2   1   3      460.87      461.15     14.19 o 
   3   1   3     5106.69     5669.51    126.63 o 
   4   1   3     2490.18     2423.55     40.75 o 
   5   1   3      173.65      149.01     12.54 o 
   6   1   3      158.52      149.79      3.92 o 
   7   1   3      496.99      524.93     36.36 o 
   8   1   3        0.02       16.93     14.42 o 
   9   1   3       49.79       32.92      4.85 o 
  10   1   3       38.07       48.59     19.43 o 
  11   1   3     3075.04     3465.69     34.58 o 
  12   1   3       31.20        6.42     14.61 o 
  13   1   3     6146.82     6335.00     68.96 o 
  14   1   3      718.62      757.14     60.18 o 
  15   1   3      406.76      419.55     11.94 o 
  16   1   3        0.44      -12.41     12.41 o 
  17   1   3        5.39        3.56     13.72 o 
  18   1   3       38.89       35.52      7.52 o 
  19   1   3       75.98       94.70      4.43 o 
  20   1   3       38.24       12.14     15.34 o 
  21   1   3      202.41      221.71      6.90 o 
  22   1   3        0.25      -84.63     84.63 o 
  23   1   3      510.51      470.10     13.72 o 
  24   1   3       17.15     -230.07    230.07 o 
  25   1   3     1285.03     1234.45     50.15 o 
  26   1   3      192.61      580.95    818.11 o 
  27   1   3       57.48      153.68    159.86 o 
  28   1   3       10.48      -20.39     20.39 o 
  29   1   3       62.78       24.99     24.45 o 
  30   1   3        5.70      -60.18     60.18 o 
  31   1   3      102.40       98.06      9.40 o 
  32   1   3       13.74      -26.14     26.14 o 
  33   1   3       27.44      -23.48     23.48 o 
  34   1   3       20.29      -31.97     31.97 o 
   0   2   3     5796.80     5788.84     53.91 o 
   1   2   3       68.86       75.23      5.02 o 
   2   2   3     3434.36     3390.30     43.88 o 
   3   2   3      128.93      112.84      5.02 o 
   4   2   3     1313.52     1482.00     31.35 o 
   6   2   3       15.18       43.88      5.02 o 
   7   2   3       11.02       -8.78     17.55 o 
   8   2   3     3077.88     3059.30     45.14 o 
   9   2   3      308.63      325.99     13.79 o 
  10   2   3     2356.95     2339.61     41.38 o 
  11   2   3        2.02      -10.03     17.55 o 
  12   2   3     2284.80     2037.44     40.12 o 
  13   2   3      171.73      169.26      7.52 o 
  14   2   3      306.76      318.47     12.54 o 
  15   2   3      119.95      115.35      6.27 o 
  16   2   3      280.94      257.03     12.54 o 
  17   2   3        0.53       -2.51     18.81 o 
  18   2   3       26.49       38.87      5.02 o 
  19   2   3      504.25      477.70     21.31 o 
  20   2   3        0.11       12.54     20.06 o 
  21   2   3      155.51      145.44      7.52 o 
  22   2   3      873.30      916.54     38.87 o 
  23   2   3      235.85      213.15      8.78 o 
  24   2   3      132.45      121.62      7.52 o 
  25   2   3      185.21      173.03      8.78 o 
  26   2   3      473.12      496.51     18.81 o 
  27   2   3        1.05      -16.30     26.33 o 
  28   2   3      153.85      170.52      8.78 o 
  29   2   3        0.05      -23.82     27.58 o 
  30   2   3        0.00       16.30     25.08 o 
  31   2   3       16.28       42.63     28.84 o 
  32   2   3      217.33      195.59     10.03 o 
  33   2   3       21.78       11.28     10.03 o 
  34   2   3       77.51       32.60     33.85 o 
   1   3   3     5166.29     5113.04     53.91 o 
   2   3   3      124.06      155.47      7.52 o 
   3   3   3     2984.03     2947.71     43.88 o 
   4   3   3     1163.77     1064.48     30.09 o 
   5   3   3        4.07      -17.55     17.55 o 
   6   3   3        9.48      -17.55     17.55 o 
   7   3   3      969.73      941.61     30.09 o 
   8   3   3       58.13       70.21      5.02 o 
   9   3   3     2861.01     2905.08     46.39 o 
  10   3   3        0.79       20.06     16.30 o 
  11   3   3     2651.44     2617.96     45.14 o 
  12   3   3       13.42       28.84     18.81 o 
  13   3   3      343.64      290.88     13.79 o 
  14   3   3      153.51      134.16      6.27 o 
  15   3   3      171.38      176.79      7.52 o 
  16   3   3       47.86       31.35     20.06 o 
  17   3   3      646.77      629.41     26.33 o 
  18   3   3      377.48      347.31     16.30 o 
  19   3   3      553.02      560.45     25.08 o 
  20   3   3       15.17       -3.76     26.33 o 
  21   3   3     2204.41     2196.68     52.66 o 
  22   3   3      286.64      274.58     11.28 o 
  23   3   3       55.91       53.91      7.52 o 
  24   3   3        2.31       -2.51     25.08 o 
  25   3   3        0.75       30.09     23.82 o 
  26   3   3        3.01       22.57     23.82 o 
  27   3   3        5.26        8.78     25.08 o 
  28   3   3        0.21       40.12     26.33 o 
  29   3   3        7.92      -18.81     27.58 o 
  30   3   3        1.05       -2.51     27.58 o 
  31   3   3        2.84       20.06     28.84 o 
  32   3   3       10.72        5.93     19.93 o 
  33   3   3        5.99      -27.58     31.35 o 
   0   4   3      735.02      766.08     26.33 o 
   1   4   3      134.67      127.89      6.27 o 
   2   4   3     5199.83     5121.81     56.42 o 
   3   4   3      191.78      190.58      8.78 o 
   4   4   3      811.71      783.63     27.58 o 
   5   4   3     1133.93     1082.04     31.35 o 
   6   4   3       42.78       42.63      5.02 o 
   7   4   3      138.85      131.65      6.27 o 
   8   4   3     4502.77     4471.09     57.68 o 
   9   4   3        4.46       13.79     17.55 o 
  10   4   3       29.02       37.61      5.02 o 
  11   4   3      271.12      315.96     15.05 o 
  12   4   3      773.36      733.48     30.09 o 
  13   4   3        6.17        1.25     18.81 o 
  14   4   3      891.55      936.60     33.85 o 
  15   4   3      145.00      142.93      6.27 o 
  16   4   3       60.24       61.44      6.27 o 
  17   4   3       38.10       31.35     22.57 o 
  18   4   3      569.63      624.40     23.82 o 
  19   4   3        4.69      -17.55     23.82 o 
  20   4   3      399.11      353.57     15.05 o 
  21   4   3        1.82        7.52     23.82 o 
  22   4   3       34.75       13.79     27.58 o 
  23   4   3      115.67      110.34      7.52 o 
  24   4   3        6.89       27.58     25.08 o 
  25   4   3       66.84       57.68      7.52 o 
  26   4   3      197.80      209.39     11.28 o 
  27   4   3        0.69       28.84     26.33 o 
  28   4   3       55.81       35.11      8.78 o 
  29   4   3       24.27       31.35      8.78 o 
  30   4   3        0.30       22.57     25.08 o 
  31   4   3        0.78       11.28     31.35 o 
  32   4   3      100.90      129.14     10.03 o 
   1   5   3      981.50     1030.63     31.35 o 
   2   5   3        1.19       30.09     17.55 o 
   3   5   3     1370.90     1364.15     35.11 o 
   4   5   3      947.16      876.41     30.09 o 
   5   5   3        4.50       17.55     16.30 o 
   6   5   3       82.69       95.29      5.02 o 
   7   5   3       45.34       41.38      5.02 o 
   8   5   3       68.41       70.21      6.27 o 
   9   5   3      599.92      605.59     27.58 o 
  10   5   3        6.86       -2.51     18.81 o 
  11   5   3      275.08      280.85     13.79 o 
  12   5   3        1.36       13.79     17.55 o 
  13   5   3       93.98       81.50      6.27 o 
  14   5   3      109.59      100.30      6.27 o 
  15   5   3      175.56      168.01      7.52 o 
  16   5   3      360.79      342.29     13.79 o 
  17   5   3     2373.23     2431.14     53.91 o 
  18   5   3      639.33      630.67     23.82 o 
  19   5   3       24.46       20.06     23.82 o 
  20   5   3       38.98       37.61      7.52 o 
  21   5   3      936.39      931.58     40.12 o 
  22   5   3       26.23       17.55      7.52 o 
  23   5   3      405.14      435.07     16.30 o 
  24   5   3        6.62       17.55     26.33 o 
  25   5   3      109.88      114.10      8.78 o 
  26   5   3        7.50       10.03     27.58 o 
  27   5   3       27.81       16.30     27.58 o 
  28   5   3       71.38       72.72      8.78 o 
  29   5   3       49.36       48.90     30.09 o 
  30   5   3        1.63      -22.57     28.84 o 
  31   5   3        1.39      -23.82     30.09 o 
   0   6   3     1810.66     1829.31     42.63 o 
   1   6   3      273.76      277.09     12.54 o 
   2   6   3      355.94      324.74     12.54 o 
   3   6   3      751.22      657.00     28.84 o 
   4   6   3      540.06      542.90     21.31 o 
   5   6   3      321.66      290.88     12.54 o 
   6   6   3       53.02       13.79     20.06 o 
   7   6   3      169.24      154.22      7.52 o 
   8   6   3      221.84      210.64      8.78 o 
   9   6   3       42.24       18.81     18.81 o 
  10   6   3      883.24      867.64     33.85 o 
  11   6   3       66.75       61.44      6.27 o 
  12   6   3     1283.91     1211.18     38.87 o 
  13   6   3        2.34        6.27     21.31 o 
  14   6   3      322.53      308.44     12.54 o 
  15   6   3      167.58      171.77      7.52 o 
  16   6   3      509.68      481.46     21.31 o 
  17   6   3      100.42       94.04      7.52 o 
  18   6   3      293.06      285.87     11.28 o 
  19   6   3      204.30      184.31      8.78 o 
  20   6   3       93.44       86.51      7.52 o 
  21   6   3        4.84      -26.33     26.33 o 
  22   6   3        0.05      -11.28     23.82 o 
  23   6   3       13.42       18.81     25.08 o 
  24   6   3       31.74       42.63     26.33 o 
  25   6   3       21.53      -28.84     28.84 o 
  26   6   3      200.25      229.45     10.03 o 
  27   6   3        6.79       37.61     27.58 o 
  28   6   3      114.98      104.07      8.78 o 
  29   6   3       10.98       48.90     28.84 o 
  30   6   3       18.58       35.11     31.35 o 
   1   7   3     1111.23     1097.08     36.36 o 
   2   7   3      108.52       99.05      6.27 o 
   3   7   3     1161.76     1154.76     37.61 o 
   4   7   3      268.63      262.05     11.28 o 
   5   7   3      112.23      121.62      6.27 o 
   6   7   3       19.98       20.06     20.06 o 
   7   7   3      627.71      657.00     25.08 o 
   8   7   3        0.08       11.28     20.06 o 
   9   7   3      486.90      546.66     20.06 o 
  10   7   3        0.75       -1.25     20.06 o 
  11   7   3      660.85      705.90     23.82 o 
  12   7   3        1.22       26.33     20.06 o 
  13   7   3      591.66      559.20     23.82 o 
  14   7   3      159.62      150.46      7.52 o 
  15   7   3      101.31      101.56      7.52 o 
  16   7   3       15.42       -6.27     25.08 o 
  17   7   3      189.43      174.28      8.78 o 
  18   7   3        0.26      -18.81     25.08 o 
  19   7   3      241.74      236.97      8.78 o 
  20   7   3       10.11        1.25      7.52 o 
  21   7   3        2.68        7.52     25.08 o 
  22   7   3        1.64       -3.76     25.08 o 
  23   7   3        6.41       22.57     26.33 o 
  24   7   3        0.87       -3.76     26.33 o 
  25   7   3        2.51      -15.05     27.58 o 
  26   7   3        4.39       22.57     27.58 o 
  27   7   3        1.88      -30.09     30.09 o 
  28   7   3       15.10      -31.35     31.35 o 
  29   7   3        5.27       50.15     30.09 o 
   0   8   3     4179.76     4286.78     68.96 o 
   1   8   3      145.96      150.46      7.52 o 
   2   8   3     1073.59     1112.13     40.12 o 
   3   8   3     1024.47     1011.82     40.12 o 
   4   8   3        4.95       10.03     23.82 o 
   5   8   3      101.88      115.35      7.52 o 
   6   8   3     1326.92     1287.66     43.88 o 
   7   8   3      108.05      104.07      7.52 o 
   8   8   3     1138.34     1094.58     41.38 o 
   9   8   3       34.58       32.60     23.82 o 
  10   8   3      501.59      530.36     20.06 o 
  11   8   3       12.83       32.60     22.57 o 
  12   8   3      167.52      146.70      7.52 o 
  13   8   3        5.82       12.54     21.31 o 
  14   8   3       21.28       21.31     23.82 o 
  15   8   3        1.68       13.79     22.57 o 
  16   8   3        0.86      -25.08     25.08 o 
  17   8   3       76.27       75.23      7.52 o 
  18   8   3       18.70       40.12     23.82 o 
  19   8   3       40.78       43.88     27.58 o 
  20   8   3      289.52      297.15     11.28 o 
  21   8   3        2.12       -6.27     28.84 o 
  22   8   3       50.23       23.82     30.09 o 
  23   8   3        4.79        1.25     26.33 o 
  24   8   3        2.30       10.03     27.58 o 
  25   8   3        0.08       13.79     28.84 o 
  26   8   3       19.54       22.57     28.84 o 
  27   8   3        0.21       17.55     28.84 o 
   1   9   3      236.27      218.16      8.78 o 
   2   9   3        6.78       32.60     23.82 o 
   3   9   3      116.62      120.37      7.52 o 
   4   9   3      385.08      358.59     13.79 o 
   5   9   3      619.66      588.04     27.58 o 
   6   9   3       46.81       60.18      7.52 o 
   7   9   3      165.29      140.43      7.52 o 
   8   9   3      117.47      106.57      7.52 o 
   9   9   3      259.74      235.72     11.28 o 
  10   9   3        0.13        2.51     23.82 o 
  11   9   3       99.84       87.77      7.52 o 
  12   9   3       65.78       57.68      7.52 o 
  13   9   3       75.51       76.48      7.52 o 
  14   9   3       32.14      -15.05     27.58 o 
  15   9   3       15.38       13.79     27.58 o 
  16   9   3       71.55       70.21      8.78 o 
  17   9   3      111.22      104.07      8.78 o 
  18   9   3       48.94       37.61     26.33 o 
  19   9   3        2.91      -13.79     28.84 o 
  20   9   3        6.47      -30.09     30.09 o 
  21   9   3       11.38        3.76     28.84 o 
  22   9   3        2.63       36.36     27.58 o 
  23   9   3        3.90       -3.76     31.35 o 
  24   9   3        1.51        7.52     27.58 o 
   0  10   3      118.95      110.34      7.52 o 
   1  10   3       34.51       35.11     23.82 o 
   2  10   3       13.31       18.81     23.82 o 
   3  10   3       45.11       47.64      7.52 o 
   4  10   3      180.02      154.22      7.52 o 
   5  10   3        1.50        1.25     26.33 o 
   6  10   3        0.29      -13.79     26.33 o 
   7  10   3        3.23       21.31     25.08 o 
   8  10   3      129.18      141.68      8.78 o 
   9  10   3        2.85      -26.33     26.33 o 
  10  10   3      419.54      397.46     17.55 o 
  11  10   3       10.01      -20.06     27.58 o 
  12  10   3       23.98       46.39     28.84 o 
  13  10   3        7.67      -11.28     26.33 o 
  14  10   3       12.67       10.03      7.52 o 
  15  10   3        0.88        1.25     26.33 o 
  16  10   3       21.96       -5.02     30.09 o 
  17  10   3        5.44       23.82     27.58 o 
  18  10   3        1.38       -7.52     28.84 o 
  19  10   3        9.66       -1.25     30.09 o 
  20  10   3       90.30       96.54      8.78 o 
  21  10   3        0.32       -5.02     30.09 o 
   1  11   3       56.59       52.66      8.78 o 
   2  11   3        7.62      -26.33     26.33 o 
   3  11   3       55.83       46.39     26.33 o 
   4  11   3        4.95      -17.55     26.33 o 
   5  11   3        8.21      -28.84     28.84 o 
   6  11   3       15.69        2.51     27.58 o 
   7  11   3       25.67       42.63     26.33 o 
   8  11   3        0.95       23.82     25.08 o 
   9  11   3       64.75       38.87     31.35 o 
  10  11   3       12.35       11.28     27.58 o 
  11  11   3      213.38      210.64     10.03 o 
  12  11   3        4.14      -30.09     30.09 o 
  13  11   3        0.01       28.84     26.33 o 
  14  11   3       17.92       23.82      8.78 o 
  15  11   3      136.39      135.41     10.03 o 
  16  11   3       21.27        6.27     30.09 o 
  17  11   3       36.03       -6.27     31.35 o 
  18  11   3        0.15       31.35     27.58 o 
   0  12   3      445.56      445.10     17.55 o 
   1  12   3        0.47        3.76     27.58 o 
   2  12   3      175.80      175.53     10.03 o 
   3  12   3       40.32       42.63      8.78 o 
   4  12   3        5.70       56.42     30.09 o 
   5  12   3       61.31       72.72      8.78 o 
   6  12   3      138.94      170.52     10.03 o 
   7  12   3       75.84       72.72     10.03 o 
   8  12   3      164.28      184.31     10.03 o 
   9  12   3        6.33      -20.06     31.35 o 
  10  12   3       58.39       84.01      8.78 o 
  11  12   3        6.91        5.02     30.09 o 
  12  12   3        0.71       -6.27     30.09 o 
  14  12   3       18.52       25.08     30.09 o 
  15  12   3        8.85       26.33     30.09 o 
   1  13   3        5.01      -21.31     33.85 o 
   2  13   3       21.83       42.63      8.78 o 
   3  13   3        3.69      -25.08     31.35 o 
   4  13   3       14.18        8.78      8.78 o 
   5  13   3       16.11       41.38     30.09 o 
   6  13   3        3.38        7.52     31.35 o 
   7  13   3       11.00       27.58     31.35 o 
   8  13   3        0.89       20.06     31.35 o 
   9  13   3        6.14        0.00     31.35 o 
   0   0   4      342.65      399.97     18.81 o 
   1   0   4    10967.78    11962.60     85.26 o 
   3   0   4    15666.56    16229.32    100.30 o 
   4   0   4     1011.98     1041.92     31.35 o 
   5   0   4       42.61       62.69      6.27 o 
   6   0   4      796.26      811.22     28.84 o 
   7   0   4       32.87       25.08     18.81 o 
   8   0   4     1491.76     1520.87     37.61 o 
   9   0   4      459.67      557.95     22.57 o 
  10   0   4       48.24       58.93      5.02 o 
  11   0   4       86.15      112.84      6.27 o 
  12   0   4      105.75       90.27      6.27 o 
  13   0   4      189.13      216.91      8.78 o 
  14   0   4     1056.50     1039.41     36.36 o 
  15   0   4        0.62       -1.25      6.27 o 
  16   0   4      321.04      334.77     12.54 o 
  17   0   4     3086.57     3128.26     60.18 o 
  18   0   4      620.19      675.80     30.09 o 
  19   0   4        0.06       16.30     25.08 o 
  20   0   4      496.72      541.65     23.82 o 
  21   0   4       10.28       12.54      7.52 o 
  22   0   4       61.25       65.20      7.52 o 
  23   0   4      174.27      147.95      8.78 o 
  24   0   4      331.37      323.48     11.28 o 
  25   0   4        6.33      -10.03     33.85 o 
  26   0   4       29.04      -36.36     36.36 o 
  27   0   4      200.24      141.68     11.28 o 
  28   0   4       72.39      -45.14     45.14 o 
  29   0   4      108.83       26.33     38.87 o 
  30   0   4       62.81      -42.63     42.63 o 
  31   0   4       75.07      -28.84     40.12 o 
  32   0   4       26.81      -38.87     38.87 o 
   1   1   4      150.70      174.39     14.42 o 
   2   1   4     4149.51     4241.89    119.74 o 
   3   1   4       10.87       50.10      9.40 o 
   4   1   4       20.56       28.84      4.85 o 
   5   1   4      215.69      198.58      6.93 o 
   6   1   4      439.67      408.93     13.30 o 
   7   1   4       19.35       19.62      4.82 o 
   8   1   4      752.48      789.90     20.39 o 
   9   1   4        8.34       14.83     12.83 o 
  10   1   4      324.81      315.96      9.28 o 
  11   1   4      155.00      136.85      5.02 o 
  12   1   4      136.78      156.06     13.17 o 
  13   1   4      135.65      146.87      5.02 o 
  14   1   4     1098.22     1177.96     25.71 o 
  15   1   4      380.14      391.84     11.53 o 
  16   1   4       16.72       17.14      5.98 o 
  17   1   4       18.77       29.46     15.07 o 
  18   1   4        0.33       17.55     14.61 o 
  19   1   4       40.73       39.23      4.43 o 
  20   1   4        7.28        7.66     25.08 o 
  21   1   4       47.33       54.87      7.17 o 
  22   1   4       25.01       10.31     18.16 o 
  23   1   4      121.09      115.17      5.71 o 
  24   1   4      106.41      102.58     55.17 o 
  25   1   4        5.42      -20.33     20.33 o 
  26   1   4       60.93       50.87     22.59 o 
  27   1   4       77.61       47.43      9.52 o 
  28   1   4       54.97       -7.64     39.50 o 
  29   1   4       40.81       15.67     22.16 o 
  30   1   4        2.01      -11.08     22.11 o 
  31   1   4        0.11       -5.83     20.33 o 
  32   1   4        1.75       -5.99     26.96 o 
   0   2   4      374.88      315.96     13.79 o 
   1   2   4      414.86      441.34     16.30 o 
   2   2   4        0.12        1.25     17.55 o 
   3   2   4       53.34       22.57     18.81 o 
   4   2   4       94.38       84.01      5.02 o 
   5   2   4        0.14       -7.52     17.55 o 
   6   2   4       67.84       70.21      5.02 o 
   7   2   4     1304.20     1302.71     35.11 o 
   8   2   4       24.38       40.12      5.02 o 
   9   2   4        3.07       28.84     16.30 o 
  10   2   4        1.19        2.51     17.55 o 
  11   2   4       31.94       53.91      5.02 o 
  12   2   4       29.66       31.35      6.27 o 
  13   2   4        0.00        8.78     17.55 o 
  14   2   4       15.27       28.84     20.06 o 
  15   2   4        0.77       11.28     20.06 o 
  16   2   4       25.45      -12.54     22.57 o 
  17   2   4      270.82      272.08     12.54 o 
  18   2   4       10.76       16.30     22.57 o 
  19   2   4       10.81      -21.31     25.08 o 
  20   2   4        0.62       11.28     21.31 o 
  21   2   4       91.63       78.99      7.52 o 
  22   2   4      145.55      161.74      8.78 o 
  23   2   4      165.87      157.98      8.78 o 
  24   2   4        1.89      -22.57     25.08 o 
  25   2   4        3.44       23.82     25.08 o 
  26   2   4        1.05       -1.25     26.33 o 
  27   2   4      232.31      223.18     10.03 o 
  28   2   4        4.91      -27.58     31.35 o 
  29   2   4       16.85        5.02     28.84 o 
  30   2   4        0.00      -31.35     31.35 o 
  31   2   4       51.64       38.87     31.35 o 
  32   2   4       15.81       11.28     31.35 o 
   1   3   4       88.21       80.24      5.02 o 
   2   3   4      166.72      161.74      7.52 o 
   3   3   4      201.02      176.79      7.52 o 
   4   3   4      456.36      467.67     17.55 o 
   5   3   4      175.87      194.34      7.52 o 
   6   3   4      337.24      368.62     15.05 o 
   7   3   4      281.58      344.80     12.54 o 
   8   3   4      181.71      189.33     10.03 o 
   9   3   4        1.65       12.54     17.55 o 
  10   3   4       90.46       94.04      6.27 o 
  11   3   4      364.63      358.59     13.79 o 
  12   3   4      248.21      211.89      8.78 o 
  13   3   4       23.57       27.58     20.06 o 
  14   3   4       88.98       89.02      6.27 o 
  15   3   4      107.85      107.83      6.27 o 
  16   3   4        1.07       -7.52     22.57 o 
  17   3   4        8.14        2.51     22.57 o 
  18   3   4       65.66       45.14     23.82 o 
  19   3   4      101.26       95.29      7.52 o 
  20   3   4     1332.21     1374.18     46.39 o 
  21   3   4      154.46      173.03      8.78 o 
  22   3   4      198.90      185.56      8.78 o 
  23   3   4       72.37       31.35     27.58 o 
  24   3   4      253.28      252.02     11.28 o 
  25   3   4        1.30       21.31     26.33 o 
  26   3   4       23.23        2.51      8.78 o 
  27   3   4       20.64        8.78     27.58 o 
  28   3   4       34.34       -5.02     28.84 o 
  29   3   4        5.71       46.39     27.58 o 
  30   3   4       11.58       -8.78     32.60 o 
  31   3   4        6.25       41.38     26.33 o 
   0   4   4      857.02      794.92     30.09 o 
   1   4   4        6.45       10.03     18.81 o 
   2   4   4      282.84      278.35     12.54 o 
   3   4   4        9.23       12.54     18.81 o 
   4   4   4       79.91       95.29      6.27 o 
   5   4   4     3044.22     3114.46     52.66 o 
   6   4   4      359.73      376.14     13.79 o 
   7   4   4     1805.62     1784.17     42.63 o 
   8   4   4        5.03       16.30     18.81 o 
   9   4   4      499.39      579.26     22.57 o 
  10   4   4        0.49      -18.81     20.06 o 
  11   4   4      650.13      615.62     25.08 o 
  12   4   4      191.77      181.80      7.52 o 
  13   4   4        2.31       31.35     18.81 o 
  14   4   4        8.79      -11.28     21.31 o 
  15   4   4       36.64       33.85      6.27 o 
  16   4   4      178.46      170.52      8.78 o 
  17   4   4       31.37       35.11      6.27 o 
  18   4   4       72.46       84.01      7.52 o 
  19   4   4        9.61        1.25     25.08 o 
  20   4   4      269.47      250.76     12.54 o 
  21   4   4     1855.74     1889.49     55.17 o 
  22   4   4        0.53      -18.81     30.09 o 
  23   4   4        0.04       -3.76     26.33 o 
  24   4   4        6.24       21.31     27.58 o 
  25   4   4      748.39      777.36     30.09 o 
  26   4   4       45.93       -6.27     32.60 o 
  27   4   4       88.69      114.10      8.78 o 
  28   4   4        0.00      -31.35     31.35 o 
  29   4   4        2.96      -23.82     31.35 o 
  30   4   4       16.61       13.79     31.35 o 
   1   5   4       53.74       62.69      6.27 o 
   2   5   4      802.02      763.57     31.35 o 
   3   5   4        5.61       -8.78     20.06 o 
   4   5   4       27.86       30.09      6.27 o 
   5   5   4      116.31       99.05      6.27 o 
   6   5   4      326.15      364.86     18.81 o 
   7   5   4        0.16        1.25     20.06 o 
   8   5   4      734.40      742.26     28.84 o 
   9   5   4      170.51      157.98      7.52 o 
  10   5   4     1322.20     1273.87     41.38 o 
  11   5   4       28.86       38.87     21.31 o 
  12   5   4      389.02      408.74     15.05 o 
  13   5   4      215.54      220.67      8.78 o 
  14   5   4       61.30       40.12     25.08 o 
  15   5   4      139.53      111.59      7.52 o 
  16   5   4     1224.47     1262.59     43.88 o 
  17   5   4        6.48        8.78     25.08 o 
  18   5   4     2242.57     2136.49     57.68 o 
  19   5   4       28.29       41.38     25.08 o 
  20   5   4       22.32       22.57      7.52 o 
  21   5   4       54.50       68.96      7.52 o 
  22   5   4      239.91      250.76     11.28 o 
  23   5   4      179.41      191.83      8.78 o 
  24   5   4        0.22       -6.27     27.58 o 
  25   5   4        0.51       16.30     26.33 o 
  26   5   4       22.57       -2.51     28.84 o 
  27   5   4        2.47      -30.09     30.09 o 
  28   5   4       85.98       84.01      8.78 o 
  29   5   4        6.66       20.06     28.84 o 
   0   6   4       76.50       92.78      6.27 o 
   1   6   4       15.04       21.31     20.06 o 
   2   6   4       67.57       58.93      6.27 o 
   3   6   4      128.83      144.19      6.27 o 
   4   6   4        2.69      -11.28     22.57 o 
   5   6   4       75.83       68.96      6.27 o 
   6   6   4        8.85       -2.51     21.31 o 
   7   6   4      242.45      196.85      8.78 o 
   8   6   4      124.15      120.37      7.52 o 
   9   6   4      350.22      312.20     11.28 o 
  10   6   4        4.87        7.52     21.31 o 
  11   6   4      347.64      322.23     15.05 o 
  12   6   4        5.74       32.60     21.31 o 
  13   6   4       27.62       20.06     22.57 o 
  14   6   4      266.93      260.79     11.28 o 
  15   6   4       14.77       -6.27     25.08 o 
  16   6   4       27.01       30.09     25.08 o 
  17   6   4       45.29       22.57     26.33 o 
  18   6   4       23.10       26.33     25.08 o 
  19   6   4      530.78      501.52     21.31 o 
  20   6   4       51.72       53.91      8.78 o 
  21   6   4      444.99      423.79     20.06 o 
  22   6   4        6.72       12.54     28.84 o 
  23   6   4        7.00        8.78     26.33 o 
  24   6   4       45.80       58.93      8.78 o 
  25   6   4       11.07        7.52     30.09 o 
  26   6   4        1.43      -31.35     31.35 o 
  27   6   4       85.48       90.27      8.78 o 
  28   6   4       17.68       26.33     32.60 o 
   1   7   4      193.12      165.50     10.03 o 
   2   7   4       64.44       78.99      6.27 o 
   3   7   4        2.79       17.55     21.31 o 
   4   7   4       49.05       51.41      6.27 o 
   5   7   4        0.18       -1.25     21.31 o 
   6   7   4      657.55      578.01     26.33 o 
   7   7   4       63.87       81.50      6.27 o 
   8   7   4      296.10      272.08     13.79 o 
   9   7   4       10.40       25.08     22.57 o 
  10   7   4      112.82       97.80      7.52 o 
  11   7   4       71.96       67.71      7.52 o 
  12   7   4        3.77        7.52     22.57 o 
  13   7   4        1.46       23.82     23.82 o 
  14   7   4        6.86        6.27      7.52 o 
  15   7   4       61.36       55.17      7.52 o 
  16   7   4      419.15      368.62     18.81 o 
  17   7   4       34.36       28.84      8.78 o 
  18   7   4      233.19      233.21     10.03 o 
  19   7   4        6.09      -11.28     27.58 o 
  20   7   4      169.35      166.76      8.78 o 
  21   7   4        2.54       -7.52     26.33 o 
  22   7   4       45.81       37.61      8.78 o 
  23   7   4        2.26       -8.78     30.09 o 
  24   7   4        0.06      -11.28     30.09 o 
  25   7   4       19.27       48.90     28.84 o 
  26   7   4       89.40       97.80      8.78 o 
   0   8   4      588.20      552.93     25.08 o 
   1   8   4     1530.48     1454.42     47.64 o 
   2   8   4      191.68      195.59      8.78 o 
   3   8   4      125.18      109.08      7.52 o 
   4   8   4       15.76       13.79     23.82 o 
   5   8   4      191.70      196.85      8.78 o 
   6   8   4        0.17      -20.06     25.08 o 
   7   8   4       27.24       37.61      7.52 o 
   8   8   4        0.39       27.58     22.57 o 
   9   8   4       79.64        8.78     27.58 o 
  10   8   4      152.70      139.17      7.52 o 
  11   8   4       44.20       30.09      7.52 o 
  12   8   4      172.38      166.76      8.78 o 
  13   8   4      471.26      408.74     17.55 o 
  14   8   4        1.23      -27.58     27.58 o 
  15   8   4        0.48       22.57     26.33 o 
  16   8   4        0.17      -27.58     27.58 o 
  17   8   4      239.46      223.18     10.03 o 
  18   8   4       21.52       43.88     27.58 o 
  19   8   4       22.62      -21.31     31.35 o 
  20   8   4        6.33       10.03     30.09 o 
  21   8   4        1.17       31.35     27.58 o 
  22   8   4       12.52        3.76     27.58 o 
  23   8   4       27.22       26.33     30.09 o 
  24   8   4        4.27      -30.09     30.09 o 
   1   9   4       25.88       11.28     26.33 o 
   2   9   4     1175.28     1153.51     46.39 o 
   3   9   4       68.43       13.79     27.58 o 
   4   9   4       16.10       32.60     26.33 o 
   5   9   4       77.51       68.96      7.52 o 
   6   9   4      890.69      831.28     36.36 o 
   7   9   4       63.70       47.64     28.84 o 
   8   9   4      473.54      485.22     18.81 o 
   9   9   4        5.91       21.31     28.84 o 
  10   9   4      228.90      229.45     10.03 o 
  11   9   4        1.92       31.35     26.33 o 
  12   9   4        0.27       32.60     26.33 o 
  13   9   4        6.51       18.81     26.33 o 
  14   9   4      180.92      186.82      8.78 o 
  15   9   4       96.89       90.27      8.78 o 
  16   9   4       33.56       51.41     28.84 o 
  17   9   4       13.29      -10.03     30.09 o 
  18   9   4       74.89       84.01      8.78 o 
  19   9   4        0.21        1.25     28.84 o 
  20   9   4      407.34      410.00     16.30 o 
  21   9   4       27.42       36.36      8.78 o 
  22   9   4      138.31      121.62     10.03 o 
   0  10   4        9.19       -6.27     27.58 o 
   1  10   4       43.22       45.14     27.58 o 
   2  10   4        3.48       25.08     23.82 o 
   3  10   4      154.79      142.93      8.78 o 
   4  10   4       26.39       28.84      7.52 o 
   5  10   4       97.69       96.54      8.78 o 
   6  10   4       15.69       20.06      7.52 o 
   7  10   4       66.05       70.21      8.78 o 
   8  10   4        3.57      -18.81     28.84 o 
   9  10   4       77.63       81.50      8.78 o 
  10  10   4        1.07        3.76     26.33 o 
  11  10   4       31.34       30.09      8.78 o 
  12  10   4       18.16      -13.79     30.09 o 
  13  10   4       33.17       21.31     27.58 o 
  14  10   4       32.82       48.90     27.58 o 
  15  10   4       59.67       40.12     31.35 o 
  17  10   4      198.39      199.36     10.03 o 
  18  10   4        2.65       -7.52     31.35 o 
   1  11   4        1.60      -28.84     28.84 o 
   2  11   4      208.47      203.12     10.03 o 
   3  11   4        6.23        2.51     30.09 o 
   4  11   4      249.92      248.25     10.03 o 
   5  11   4        3.38      -31.35     31.35 o 
   6  11   4       99.37      104.07      8.78 o 
   7  11   4       28.41       30.09      8.78 o 
   8  11   4        8.91       23.82     30.09 o 
   9  11   4        0.10       22.57     26.33 o 
  10  11   4      112.96      145.44     10.03 o 
  11  11   4        1.78       -8.78     30.09 o 
  12  11   4        7.42        0.00     30.09 o 
  13  11   4       13.11       12.54      8.78 o 
  14  11   4       49.22       62.69     10.03 o 
  15  11   4        9.84       43.88     33.85 o 
   0  12   4        9.63       32.60     28.84 o 
   1  12   4        3.22       -5.02     32.60 o 
   2  12   4        0.00      -31.35     33.85 o 
   3  12   4       66.41       46.39     30.09 o 
   4  12   4        3.33        0.00     32.60 o 
   5  12   4       10.33       35.11     31.35 o 
   6  12   4        0.69       -3.76      8.78 o 
   7  12   4        4.56        7.52     30.09 o 
   8  12   4       19.95        5.02     33.85 o 
   9  12   4       41.65       48.90     10.03 o 
  10  12   4        0.40       22.57     31.35 o 
  11  12   4       39.75       22.57     32.60 o 
  12  12   4        1.46       48.90     31.35 o 
   1   1   5       12.99      -16.30     16.30 o 
   2   1   5      172.70      165.24      4.82 o 
   3   1   5     1271.04     1289.21     27.03 o 
   4   1   5       34.29       21.94     15.96 o 
   5   1   5        4.97       -5.02     35.11 o 
   6   1   5        9.93       18.18     14.10 o 
   7   1   5        0.14      -11.28     15.07 o 
   8   1   5       15.19       25.89     14.99 o 
   9   1   5       61.69       55.20      4.43 o 
  10   1   5       71.10       90.57      6.27 o 
  11   1   5      446.31      469.85     14.45 o 
  12   1   5        0.16        8.15     15.96 o 
  13   1   5     1825.08     1900.35     35.46 o 
  14   1   5        1.86       21.31     16.84 o 
  15   1   5      137.63      133.01      5.32 o 
  16   1   5      193.85      203.90      6.21 o 
  17   1   5       64.10       59.01      8.78 o 
  18   1   5       14.26       22.23     16.38 o 
  19   1   5        2.82        3.63     17.27 o 
  20   1   5        6.81       18.81     17.55 o 
  21   1   5       83.19       77.63     14.42 o 
  22   1   5        1.94       14.85     19.44 o 
  23   1   5      307.38      325.73     11.28 o 
  24   1   5        2.17       -7.43     22.85 o 
  25   1   5      579.32      573.64     19.43 o 
  26   1   5       19.86       44.93     82.75 o 
  27   1   5        2.19       -9.57     21.60 o 
  28   1   5       36.03       25.44      6.61 o 
  29   1   5       72.22       51.41     23.05 o 
  30   1   5        0.01      -21.31     32.60 o 
   0   2   5      167.10      152.96      6.27 o 
   1   2   5       20.74       18.81     21.31 o 
   2   2   5        3.50       23.82     20.06 o 
   3   2   5       88.95       85.26      6.27 o 
   4   2   5      226.83      239.48     13.79 o 
   5   2   5      253.62      245.75     12.54 o 
   6   2   5      423.47      378.65     16.30 o 
   7   2   5       96.31       95.29      6.27 o 
   8   2   5       24.30       12.54     21.31 o 
   9   2   5       66.70       73.97      6.27 o 
  10   2   5       74.39       73.97      6.27 o 
  11   2   5      161.61      157.98      7.52 o 
  12   2   5      411.69      398.71     16.30 o 
  13   2   5        0.50        3.76     22.57 o 
  14   2   5      368.84      352.32     13.79 o 
  15   2   5      145.28      155.47      7.52 o 
  16   2   5      333.43      327.24     12.54 o 
  17   2   5        0.65      -25.08     25.08 o 
  18   2   5        0.04       12.54     23.82 o 
  19   2   5      157.42      174.28      8.78 o 
  20   2   5       21.07       36.36     27.58 o 
  21   2   5       42.90        2.51     28.84 o 
  22   2   5      509.53      559.20     22.57 o 
  23   2   5       40.83      -22.57     32.60 o 
  24   2   5       50.02       32.60     31.35 o 
  25   2   5      115.62       41.38     32.60 o 
  26   2   5      180.58      174.28     10.03 o 
  27   2   5        2.36       -8.78      8.78 o 
  28   2   5       53.06       23.82      8.78 o 
  29   2   5       55.50       82.75     10.03 o 
   1   3   5      297.43      303.42     13.79 o 
   2   3   5      114.70      122.87      6.27 o 
   3   3   5      255.44      265.81     11.28 o 
   4   3   5      178.42      194.34      7.52 o 
   5   3   5        3.71       30.09     21.31 o 
   6   3   5      599.09      720.94     27.58 o 
   7   3   5      123.41      127.89      7.52 o 
   8   3   5      106.00      112.84      7.52 o 
   9   3   5       29.53       30.09     22.57 o 
  10   3   5       31.07       27.58      6.27 o 
  11   3   5      473.61      471.43     18.81 o 
  12   3   5       87.12       95.29      7.52 o 
  13   3   5      529.97      510.30     20.06 o 
  14   3   5        3.25        1.25     23.82 o 
  15   3   5      245.39      283.36     11.28 o 
  16   3   5       68.00       73.97      7.52 o 
  17   3   5      800.30      766.08     32.60 o 
  18   3   5       85.50       86.51      8.78 o 
  19   3   5      450.69      470.18     18.81 o 
  20   3   5       21.65        7.52     30.09 o 
  21   3   5     1043.30     1127.18     42.63 o 
  22   3   5        0.71       12.54     30.09 o 
  23   3   5       37.14       47.64     31.35 o 
  24   3   5      117.09      111.59      8.78 o 
  25   3   5        2.82       22.57     28.84 o 
  26   3   5        0.01        6.27     28.84 o 
  27   3   5       16.46       -8.78     32.60 o 
  28   3   5        0.00      -17.55     31.35 o 
  29   3   5       16.13       35.11     32.60 o 
   0   4   5      287.24      307.18     11.28 o 
   1   4   5      255.07      233.21     10.03 o 
   2   4   5      204.45      215.66      8.78 o 
   3   4   5      362.15      341.04     16.30 o 
   4   4   5       64.17       77.74      7.52 o 
   5   4   5      674.99      747.27     30.09 o 
   6   4   5       89.81      116.60      7.52 o 
   7   4   5       59.80       62.69      6.27 o 
   8   4   5      284.02      357.34     15.05 o 
   9   4   5       51.12       48.90      7.52 o 
  10   4   5      230.92      244.49     11.28 o 
  11   4   5       80.66       73.97      7.52 o 
  12   4   5       14.36       30.09     23.82 o 
  13   4   5       59.81       47.64     26.33 o 
  14   4   5        0.54       -3.76     23.82 o 
  15   4   5      108.80       92.78      7.52 o 
  16   4   5       92.70       33.85     26.33 o 
  17   4   5        3.00        5.02     23.82 o 
  18   4   5        2.00       36.36     23.82 o 
  19   4   5        0.16       -3.76     26.33 o 
  20   4   5       17.60      -11.28     27.58 o 
  21   4   5        0.02       10.03     28.84 o 
  22   4   5        1.55       -8.78     30.09 o 
  23   4   5       43.49       48.90      8.78 o 
  24   4   5      171.25      198.10     10.03 o 
  25   4   5        8.87       27.58     28.84 o 
  26   4   5       12.44       36.36     30.09 o 
  27   4   5        0.63      -12.54     28.84 o 
  28   4   5        9.54       -7.52     30.09 o 
   1   5   5      246.73      240.73     11.28 o 
   2   5   5       32.74       30.09     23.82 o 
   3   5   5      205.16      210.64      8.78 o 
   4   5   5      293.07      300.91     10.03 o 
   5   5   5       92.03      112.84      7.52 o 
   6   5   5        5.02       10.03     22.57 o 
   7   5   5        0.49        3.76      6.27 o 
   8   5   5       72.45       78.99      7.52 o 
   9   5   5       13.89       38.87     23.82 o 
  10   5   5       15.57       40.12     22.57 o 
  11   5   5       37.09       25.08     25.08 o 
  12   5   5        3.45        7.52     23.82 o 
  13   5   5        0.26       32.60     23.82 o 
  14   5   5      260.54      252.02     12.54 o 
  15   5   5       51.64       56.42      7.52 o 
  16   5   5        0.00       -2.51     27.58 o 
  17   5   5     1163.48     1063.23     42.63 o 
  18   5   5        5.90       17.55     28.84 o 
  19   5   5        0.07        8.78     27.58 o 
  20   5   5       41.53       33.85     31.35 o 
  21   5   5      407.80      382.41     17.55 o 
  22   5   5        8.24       17.55     28.84 o 
  23   5   5       56.89       48.90     32.60 o 
  24   5   5       42.08       53.91     30.09 o 
  25   5   5      101.26      105.32     10.03 o 
  26   5   5       20.79       38.87     31.35 o 
  27   5   5       13.21      -36.36     36.36 o 
   0   6   5       52.89       33.85     25.08 o 
   1   6   5       54.11       22.57     25.08 o 
   2   6   5       33.31       15.05     23.82 o 
   3   6   5      351.99      359.84     15.05 o 
   4   6   5      361.43      358.59     13.79 o 
   5   6   5       16.62       31.35     22.57 o 
   6   6   5       26.73       25.08     25.08 o 
   7   6   5      199.93      206.88     10.03 o 
   8   6   5        3.72       11.28     22.57 o 
   9   6   5        0.21       -1.25     23.82 o 
  10   6   5      123.61      124.13      7.52 o 
  11   6   5       31.19       18.81      7.52 o 
  12   6   5      251.22      265.81     12.54 o 
  13   6   5      154.30      156.73      8.78 o 
  14   6   5      288.41      275.84     12.54 o 
  15   6   5       30.28       10.03     27.58 o 
  16   6   5      147.67      131.65      8.78 o 
  17   6   5       21.30       33.85     27.58 o 
  18   6   5       30.09      -11.28     30.09 o 
  19   6   5       31.20        8.78     28.84 o 
  20   6   5       97.00       90.27      8.78 o 
  21   6   5        4.76       22.57     30.09 o 
  22   6   5        1.63       -2.51     28.84 o 
  23   6   5       16.20       21.31      8.78 o 
  24   6   5       49.82       36.36      8.78 o 
  25   6   5        3.94       26.33     30.09 o 
   1   7   5        2.94       30.09     25.08 o 
   2   7   5      321.39      303.42     12.54 o 
   3   7   5      359.39      347.31     12.54 o 
   4   7   5      298.25      292.14     13.79 o 
   5   7   5       13.31       12.54     23.82 o 
   6   7   5      341.59      362.35     12.54 o 
   7   7   5       12.26       -6.27     27.58 o 
   8   7   5       74.97       76.48      7.52 o 
   9   7   5        0.00       25.08     25.08 o 
  10   7   5       14.40       20.06     25.08 o 
  11   7   5      199.02      201.86      8.78 o 
  12   7   5       57.85       33.85     28.84 o 
  13   7   5      321.88      327.24     13.79 o 
  14   7   5       83.88       91.53      8.78 o 
  15   7   5        7.25        3.76      8.78 o 
  16   7   5      192.45      213.15     10.03 o 
  17   7   5        6.34      -28.84     28.84 o 
  18   7   5        2.36      -30.09     30.09 o 
  19   7   5       37.35       41.38      8.78 o 
  20   7   5        0.20      -18.81     31.35 o 
  21   7   5       44.56       42.63      8.78 o 
  22   7   5        0.17       21.31     30.09 o 
  23   7   5       23.06       50.15     30.09 o 
   0   8   5     1015.38      934.09     40.12 o 
   1   8   5       74.86       76.48      8.78 o 
   2   8   5      363.17      334.77     12.54 o 
   3   8   5      349.14      338.53     15.05 o 
   4   8   5      156.37      157.98      8.78 o 
   5   8   5      694.82      756.05     28.84 o 
   6   8   5      155.83      149.20      8.78 o 
   7   8   5      132.40      136.67      8.78 o 
   8   8   5      159.46      165.50      8.78 o 
   9   8   5        0.47       32.60     27.58 o 
  10   8   5        2.91       31.35     26.33 o 
  11   8   5       88.31       67.71      8.78 o 
  12   8   5        7.25      -21.31     27.58 o 
  13   8   5       21.98       43.88     27.58 o 
  14   8   5        5.05       11.28     27.58 o 
  15   8   5        8.00       -5.02     27.58 o 
  16   8   5      133.95      131.65     10.03 o 
  17   8   5        8.18       31.35      8.78 o 
  18   8   5        3.79        2.51     30.09 o 
  19   8   5       52.63       65.20      8.78 o 
  20   8   5      165.57      155.47     12.54 o 
  21   8   5        8.76        5.02     31.35 o 
   1   9   5      190.59      201.86      8.78 o 
   2   9   5        4.88       26.33     28.84 o 
   3   9   5      124.59      115.35      8.78 o 
   4   9   5       70.05       -1.25     30.09 o 
   5   9   5      521.43      621.89     22.57 o 
   6   9   5       85.83       27.58     32.60 o 
   7   9   5      225.94      226.94     10.03 o 
   8   9   5      114.14      106.57      8.78 o 
   9   9   5      106.57       91.53      8.78 o 
  10   9   5        7.65        2.51     26.33 o 
  11   9   5       94.92       80.24      8.78 o 
  12   9   5       18.87      -32.60     32.60 o 
  13   9   5        6.17      -16.30     30.09 o 
  14   9   5       72.60       53.91      8.78 o 
  15   9   5        2.64      -32.60     32.60 o 
  16   9   5        1.31        6.27     28.84 o 
  17   9   5       87.49       82.75      8.78 o 
  18   9   5       21.78       48.90     31.35 o 
   0  10   5       37.76       43.88      8.78 o 
   1  10   5       16.39      -22.57     30.09 o 
   2  10   5       18.26       33.85     28.84 o 
   3  10   5        4.10      -30.09     31.35 o 
   4  10   5       12.26      -31.35     31.35 o 
   5  10   5        8.08       12.54     28.84 o 
   6  10   5       41.59       42.63     30.09 o 
   7  10   5       47.60       13.79     31.35 o 
   8  10   5       28.63       18.81      8.78 o 
   9  10   5        0.03       31.35     27.58 o 
  10  10   5       74.76       42.63     32.60 o 
  11  10   5       18.86       48.90     30.09 o 
  12  10   5        4.41      -31.35     31.35 o 
  13  10   5        3.83      -11.28     33.85 o 
  14  10   5        1.80      -11.28     30.09 o 
  15  10   5        0.79      -22.57     30.09 o 
   1  11   5        3.29      -27.58     30.09 o 
   2  11   5       38.04       32.60     32.60 o 
   3  11   5        5.88        1.25     35.11 o 
   4  11   5       62.43       57.68     10.03 o 
   5  11   5        0.23        5.02     32.60 o 
   6  11   5      132.96      135.41     10.03 o 
   7  11   5       13.47       25.08     10.03 o 
   8  11   5       46.94       28.84     33.85 o 
   9  11   5        4.85      -17.55     31.35 o 
  10  11   5        2.62        2.51      8.78 o 
  11  11   5       86.90      101.56     10.03 o 
  12  11   5       29.46       20.06     33.85 o 
   0   0   6     7463.59     7895.24     95.29 o 
   1   0   6     3133.54     3356.45     66.45 o 
   2   0   6     2325.98     2510.13     57.68 o 
   3   0   6     2500.68     2442.42     57.68 o 
   4   0   6      148.70      193.09     10.03 o 
   5   0   6        0.54       18.81      7.52 o 
   6   0   6     1328.67     1335.31     45.14 o 
   7   0   6       57.40       72.72      7.52 o 
   8   0   6      412.66      470.18     21.31 o 
   9   0   6      140.96      161.74      8.78 o 
  10   0   6      340.11      376.14     13.79 o 
  11   0   6      502.80      505.29     20.06 o 
  12   0   6      120.74      121.62      8.78 o 
  13   0   6      116.73      116.60      8.78 o 
  14   0   6      329.29      346.05     15.05 o 
  15   0   6       36.30       30.09      7.52 o 
  16   0   6        5.42      -18.81     27.58 o 
  17   0   6      493.90      499.02     23.82 o 
  18   0   6        0.00       35.11     28.84 o 
  19   0   6       11.43       -2.51     28.84 o 
  20   0   6      250.56      272.08     10.03 o 
  21   0   6        1.63      -22.57     30.09 o 
  22   0   6        0.08        0.00     28.84 o 
  23   0   6       36.33       28.84      8.78 o 
  24   0   6       75.87       84.01     10.03 o 
  25   0   6       21.04      -28.84     33.85 o 
  26   0   6       35.31       60.18     32.60 o 
   1   1   6      227.76      282.07      8.11 o 
   2   1   6      788.25      792.97     30.72 o 
   3   1   6      537.68      552.31     15.96 o 
   4   1   6       65.25       74.00      5.32 o 
   5   1   6      269.14      275.14     14.42 o 
   6   1   6      123.88      102.20     29.46 o 
   7   1   6      119.41      139.57     11.91 o 
   8   1   6       58.57       82.90     17.55 o 
   9   1   6      559.10      612.54     18.03 o 
  10   1   6        6.77       25.72     18.16 o 
  11   1   6      940.49     1014.69    105.95 o 
  12   1   6       56.95       54.20      7.28 o 
  13   1   6      165.86      182.45      6.21 o 
  14   1   6      464.73      450.96     15.34 o 
  15   1   6        0.00       23.09     22.57 o 
  16   1   6       47.88       57.92      8.43 o 
  17   1   6       43.43       43.25      8.40 o 
  18   1   6       20.17       26.33     20.39 o 
  19   1   6       15.90       16.34      8.40 o 
  20   1   6        6.98      -11.10     21.22 o 
  21   1   6       44.89       64.38     16.30 o 
  22   1   6        1.04        2.76     19.93 o 
  23   1   6       33.54       57.12      8.45 o 
  24   1   6       35.97       32.82      9.55 o 
  25   1   6        3.09       17.01     36.36 o 
  26   1   6        0.03      -10.33     23.82 o 
   0   2   6       33.38       30.09     25.08 o 
   1   2   6       45.93       52.66      7.52 o 
   2   2   6       12.75       11.28      7.52 o 
   3   2   6        4.37        3.76     26.33 o 
   4   2   6      175.76      169.26      8.78 o 
   5   2   6       11.59       -8.78     23.82 o 
   6   2   6        0.31      -11.28     25.08 o 
   7   2   6        0.01       17.55     23.82 o 
   8   2   6       13.53       20.06      7.52 o 
   9   2   6        6.90       21.31     25.08 o 
  10   2   6       64.28       26.33     27.58 o 
  11   2   6       22.10       38.87     26.33 o 
  12   2   6        6.71       21.31     23.82 o 
  13   2   6       43.73        5.02     27.58 o 
  14   2   6        4.77       26.33     25.08 o 
  15   2   6       43.39       25.08     27.58 o 
  16   2   6        8.04      -28.84     28.84 o 
  17   2   6        2.90       -2.51     27.58 o 
  18   2   6        2.63       18.81     27.58 o 
  19   2   6       41.83       11.28     31.35 o 
  20   2   6        0.02      -23.82     30.09 o 
  21   2   6       27.80       26.33     30.09 o 
  22   2   6        0.84       12.54     30.09 o 
  23   2   6      190.09      201.86     10.03 o 
  24   2   6       47.47       46.39     32.60 o 
  25   2   6        2.91       12.54     28.84 o 
  26   2   6        7.61       22.57     31.35 o 
   1   3   6      312.35      314.71     13.79 o 
   2   3   6        0.32      -15.05     25.08 o 
   3   3   6      209.86      209.39      8.78 o 
   4   3   6       35.47       43.88      7.52 o 
   5   3   6       78.31       78.99      7.52 o 
   6   3   6       97.44      126.63      7.52 o 
   7   3   6       98.06      106.57      7.52 o 
   8   3   6       91.48      100.30      7.52 o 
   9   3   6      248.71      241.99      8.78 o 
  10   3   6        0.00        1.25     27.58 o 
  11   3   6      560.49      557.95     25.08 o 
  12   3   6       36.55        5.02     26.33 o 
  13   3   6       69.31       63.94      7.52 o 
  14   3   6       26.07       18.81      7.52 o 
  15   3   6        1.70      -30.09     30.09 o 
  16   3   6       14.77       21.31     27.58 o 
  17   3   6      112.68      121.62      8.78 o 
  18   3   6        1.30      -11.28     28.84 o 
  19   3   6       18.33       32.60     30.09 o 
  20   3   6      425.67      413.76     18.81 o 
  21   3   6        0.03       46.39     30.09 o 
  22   3   6       64.24       58.93      8.78 o 
  23   3   6       32.03      -15.05     32.60 o 
  24   3   6      157.20      140.43     10.03 o 
  25   3   6        5.20       35.11     33.85 o 
   0   4   6      324.13      300.91     13.79 o 
   1   4   6       18.16      -27.58     27.58 o 
   2   4   6     1078.47     1108.37     45.14 o 
   3   4   6        0.01       26.33      7.52 o 
   4   4   6      323.98      324.74     13.79 o 
   5   4   6      875.42      804.95     33.85 o 
   6   4   6       80.30       95.29      7.52 o 
   7   4   6      220.77      211.89      8.78 o 
   8   4   6     1220.48     1226.23     46.39 o 
   9   4   6      282.06      289.63     11.28 o 
  10   4   6      540.34      545.41     22.57 o 
  11   4   6      178.37      173.03      8.78 o 
  12   4   6       61.67       63.94      7.52 o 
  13   4   6        1.33       -1.25     25.08 o 
  14   4   6        8.44       -8.78     25.08 o 
  15   4   6       75.10       86.51      8.78 o 
  16   4   6        1.55        5.02     28.84 o 
  17   4   6      100.72      104.07      8.78 o 
  18   4   6       70.87       81.50      8.78 o 
  19   4   6      105.44      104.07     10.03 o 
  20   4   6        0.66       18.81     31.35 o 
  21   4   6      582.93      601.83     18.81 o 
  22   4   6       88.80       92.78     10.03 o 
  23   4   6        1.03       31.35     30.09 o 
  24   4   6      225.42      238.22     11.28 o 
   1   5   6      497.70      504.03     18.81 o 
   2   5   6      316.19      303.42     10.03 o 
   3   5   6       13.57        7.52     26.33 o 
   4   5   6       17.77       25.08     26.33 o 
   5   5   6       13.80       20.06      7.52 o 
   6   5   6      118.74      106.57      8.78 o 
   7   5   6        1.98       17.55     26.33 o 
   8   5   6       67.07       84.01      7.52 o 
   9   5   6        0.27        6.27     27.58 o 
  10   5   6       52.30       46.39     26.33 o 
  11   5   6      237.69      236.97     10.03 o 
  12   5   6        0.34        2.51     28.84 o 
  13   5   6      378.55      371.13     11.28 o 
  14   5   6        0.00      -10.03     30.09 o 
  15   5   6      191.92      214.40     10.03 o 
  16   5   6       94.10       85.26     10.03 o 
  17   5   6       18.13       37.61     31.35 o 
  18   5   6      343.09      324.74     16.30 o 
  19   5   6      224.25      236.97     11.28 o 
  20   5   6      119.79      125.38     10.03 o 
  21   5   6      116.96      122.87     10.03 o 
  22   5   6      213.66      225.69     10.03 o 
  23   5   6        6.75       27.58     30.09 o 
   0   6   6      133.15      137.92      8.78 o 
   1   6   6       11.41      -27.58     27.58 o 
   2   6   6        1.50       20.06     25.08 o 
   3   6   6       10.01      -10.03     27.58 o 
   4   6   6        0.72      -26.33     26.33 o 
   5   6   6       67.41       58.93      7.52 o 
   6   6   6       16.35      -12.54     26.33 o 
   7   6   6       13.83        2.51     27.58 o 
   8   6   6        1.39      -16.30     26.33 o 
   9   6   6        0.02      -28.84     28.84 o 
  10   6   6       38.92       40.12     28.84 o 
  11   6   6       13.10      -30.09     30.09 o 
  12   6   6        1.40        2.51     30.09 o 
  13   6   6       50.01       43.88     28.84 o 
  14   6   6       10.27       15.05     27.58 o 
  15   6   6       13.47       -5.02     30.09 o 
  16   6   6        0.31      -32.60     32.60 o 
  17   6   6      116.10      106.57     10.03 o 
  18   6   6       11.44       36.36     30.09 o 
  19   6   6       26.39       41.38     31.35 o 
  20   6   6       10.66       13.79     31.35 o 
  21   6   6       48.28       51.41     33.85 o 
   1   7   6       70.69       76.48      8.78 o 
   2   7   6      131.95      119.11      8.78 o 
   3   7   6        3.50      -27.58     27.58 o 
   4   7   6        6.30       38.87     26.33 o 
   5   7   6        3.62       43.88     26.33 o 
   6   7   6       51.71       52.66      8.78 o 
   7   7   6        9.82       -5.02     30.09 o 
   8   7   6       13.43        1.25     28.84 o 
   9   7   6        0.11       18.81     26.33 o 
  10   7   6        0.04        0.00     27.58 o 
  11   7   6       35.50       18.81     30.09 o 
  12   7   6        0.78        5.02     30.09 o 
  13   7   6        5.92       -1.25     30.09 o 
  14   7   6        6.68      -27.58     28.84 o 
  15   7   6        0.08       31.35     30.09 o 
  16   7   6       87.28       92.78     10.03 o 
  17   7   6        1.82      -32.60     32.60 o 
  18   7   6        4.96        7.52     27.58 o 
  19   7   6        0.31       -5.02     30.09 o 
   0   8   6      212.52      198.10     10.03 o 
   1   8   6      472.11      471.43     17.55 o 
   2   8   6      123.77      110.34     10.03 o 
   3   8   6       53.66       22.57     30.09 o 
   4   8   6       75.53        8.78     32.60 o 
   5   8   6      186.48      199.36     10.03 o 
   6   8   6        5.00       12.54     30.09 o 
   7   8   6       10.36      -11.28     27.58 o 
   8   8   6        3.62       -7.52     31.35 o 
   9   8   6        2.30      -32.60     32.60 o 
  10   8   6        0.02       32.60     28.84 o 
  11   8   6       52.28       32.60      8.78 o 
  12   8   6       35.92       48.90     31.35 o 
  13   8   6       90.70       47.64     35.11 o 
  14   8   6       37.87       51.41     10.03 o 
  15   8   6        9.12      -11.28     33.85 o 
  16   8   6       22.73      -26.33     33.85 o 
   1   9   6       50.44       25.08     35.11 o 
   2   9   6      334.28      300.91     12.54 o 
   3   9   6       80.80       85.26     10.03 o 
   4   9   6       34.45       56.42     30.09 o 
   5   9   6      195.35      194.34     11.28 o 
   6   9   6      162.90      146.70     10.03 o 
   7   9   6        1.61       20.06     30.09 o 
   8   9   6        4.04      -16.30     32.60 o 
   9   9   6       80.96       20.06     36.36 o 
  10   9   6       22.36       36.36     33.85 o 
  11   9   6      120.88      124.13     10.03 o 
  12   9   6       10.56       -6.27     36.36 o 
  13   9   6        5.26       10.03     32.60 o 
  14   9   6      100.99      102.81     10.03 o 
   0  10   6       57.69       47.64     33.85 o 
   1  10   6       15.92        5.02     31.35 o 
   2  10   6       41.64       42.63     33.85 o 
   4  10   6        1.74       31.35     32.60 o 
   5  10   6        1.00       42.63     32.60 o 
   6  10   6       10.12        1.25     31.35 o 
   7  10   6        2.75       -7.52     33.85 o 
   8  10   6       35.09       45.14     33.85 o 
   9  10   6        7.95       60.18     33.85 o 
  10  10   6        0.95       31.35     30.09 o 
   1   1   7       34.77       29.05     12.54 o 
   2   1   7       69.38       64.63      6.21 o 
   3   1   7      224.40      216.37      7.09 o 
   4   1   7       22.21       23.82     20.39 o 
   5   1   7       19.92       14.43     19.93 o 
   6   1   7        2.70      -10.09     25.70 o 
   7   1   7       51.95       44.13     17.55 o 
   8   1   7        1.74       -4.47     21.22 o 
   9   1   7        0.42       -7.61     24.45 o 
  10   1   7      170.46      187.36     10.03 o 
  11   1   7        0.01       -9.98     21.71 o 
  12   1   7       47.68       42.70      8.45 o 
  13   1   7        8.52       14.59     20.82 o 
  14   1   7       15.08       32.25     22.59 o 
  15   1   7       90.51       91.68     11.28 o 
  16   1   7       88.90      108.06      7.09 o 
  17   1   7        5.09        4.45     22.59 o 
  18   1   7        2.15      -14.39     22.11 o 
  19   1   7        0.83        9.07     22.49 o 
  20   1   7       14.30       -7.94     22.59 o 
  21   1   7        7.09       -5.37     26.96 o 
   0   2   7       90.77       81.50      8.78 o 
   1   2   7        3.11       26.33     27.58 o 
   2   2   7       57.00       48.90      8.78 o 
   3   2   7        8.82       17.55     27.58 o 
   4   2   7        0.19        2.51     27.58 o 
   5   2   7       14.70        8.78     26.33 o 
   6   2   7        3.13       21.31     26.33 o 
   7   2   7       52.05       50.15      8.78 o 
   8   2   7       10.75       17.55     27.58 o 
   9   2   7       27.59       32.60      8.78 o 
  10   2   7        0.02        3.76     28.84 o 
  11   2   7        4.71        3.76     30.09 o 
  12   2   7       64.10       73.97      8.78 o 
  13   2   7       12.04       46.39     27.58 o 
  14   2   7       12.41       30.09      8.78 o 
  15   2   7       13.94       18.81     30.09 o 
  16   2   7       36.00       40.12      8.78 o 
  17   2   7       28.63       38.87     33.85 o 
  18   2   7        6.11      -27.58     32.60 o 
  19   2   7       64.36       72.72     10.03 o 
  20   2   7       76.12       30.09     33.85 o 
  21   2   7       16.43       43.88     31.35 o 
   1   3   7       39.93       22.57     30.09 o 
   2   3   7       18.67       11.28     28.84 o 
   3   3   7        0.85      -17.55     27.58 o 
   4   3   7        9.34       22.57     27.58 o 
   5   3   7      125.30      157.98      8.78 o 
   6   3   7       14.96      -28.84     28.84 o 
   7   3   7        7.45       32.60     28.84 o 
   8   3   7       47.72       55.17     28.84 o 
   9   3   7       12.08       -1.25     31.35 o 
  10   3   7       98.14       73.97      8.78 o 
  11   3   7       14.13       21.31     28.84 o 
  12   3   7        3.89      -18.81     28.84 o 
  13   3   7        0.01        2.51     30.09 o 
  14   3   7        4.52        1.25     31.35 o 
  15   3   7       19.02       13.79     32.60 o 
  16   3   7       80.76       84.01     10.03 o 
  17   3   7       60.31       47.64     32.60 o 
  18   3   7      393.32      363.60     16.30 o 
  19   3   7       48.42       57.68     10.03 o 
  20   3   7       94.40       86.51     10.03 o 
   0   4   7        8.26       11.28      8.78 o 
   1   4   7       37.37        5.02     30.09 o 
   2   4   7        4.63      -13.79     28.84 o 
   3   4   7       87.86       82.75      8.78 o 
   4   4   7       33.57       -7.52     28.84 o 
   5   4   7      313.96      285.87     12.54 o 
   6   4   7       15.65       -1.25     28.84 o 
   7   4   7       93.06      106.57      8.78 o 
   8   4   7       26.05       28.84     27.58 o 
   9   4   7       25.80       12.54     30.09 o 
  10   4   7       23.88       45.14     32.60 o 
  11   4   7       38.52       15.05     31.35 o 
  12   4   7       10.65      -31.35     32.60 o 
  13   4   7       27.63       -1.25     31.35 o 
  14   4   7        0.04       52.66     30.09 o 
  15   4   7       47.03       38.87     10.03 o 
  16   4   7        9.28       37.61     31.35 o 
  17   4   7        4.68       40.12     30.09 o 
  18   4   7       13.29       53.91     31.35 o 
  19   4   7        1.99        6.27     32.60 o 
   1   5   7       38.53       30.09     31.35 o 
   2   5   7        1.48       18.81     28.84 o 
   3   5   7        9.94        0.00     30.09 o 
   4   5   7       13.71      -10.03     31.35 o 
   5   5   7       98.70       82.75      8.78 o 
   6   5   7       51.29       45.14      8.78 o 
   7   5   7        1.36      -10.03     30.09 o 
   8   5   7       55.54       35.11     31.35 o 
   9   5   7        0.08        3.76     30.09 o 
  10   5   7       25.37       21.31      8.78 o 
  11   5   7        4.80      -35.11     35.11 o 
  12   5   7        0.30       11.28     30.09 o 
  13   5   7       20.90      -15.05     35.11 o 
  14   5   7      166.41      170.52     11.28 o 
  15   5   7       23.05       58.93     32.60 o 
  16   5   7       76.00       62.69     36.36 o 
  17   5   7       83.52       85.26     10.03 o 
   0   6   7        0.07      -13.79     30.09 o 
   1   6   7        9.75       12.54      8.78 o 
   2   6   7       13.17       26.33     30.09 o 
   3   6   7        7.44       31.35     28.84 o 
   4   6   7       19.60      -15.05     32.60 o 
   5   6   7        1.76       14.38     19.93 o 
   6   6   7        0.95       37.61     30.09 o 
   7   6   7       41.08       48.90      8.78 o 
   8   6   7       26.13       25.08     32.60 o 
   9   6   7       26.05       16.30     31.35 o 
  10   6   7        0.01      -11.28     32.60 o 
  11   6   7        5.26       17.55     31.35 o 
  12   6   7        0.26       15.05     30.09 o 
  13   6   7       26.55       46.39      8.78 o 
  14   6   7        0.22      -28.84     32.60 o 
  15   6   7       95.28      114.10     11.28 o 
   1   7   7       22.74      -15.05     33.85 o 
   2   7   7        0.02       -1.25     32.60 o 
   3   7   7       74.90       72.72     10.03 o 
   4   7   7       57.78       42.63     32.60 o 
   5   7   7        0.00      -33.85     33.85 o 
   6   7   7      120.19      124.13     10.03 o 
   7   7   7       16.80      -27.58     33.85 o 
   8   7   7       46.77       33.85     36.36 o 
   9   7   7        0.69       17.55     32.60 o 
  10   7   7       59.20       48.90     33.85 o 
  11   7   7        4.82      -33.85     33.85 o 
  12   7   7        0.12        7.52     31.35 o 
  13   7   7        0.43      -33.85     33.85 o 
  14   7   7       55.31       56.42     35.11 o 
   0   8   7      171.52      161.74     11.28 o 
   1   8   7       97.86       87.77     11.28 o 
   2   8   7       39.76       55.17     35.11 o 
   3   8   7      444.63      447.61     15.05 o 
   4   8   7       84.71       84.01     11.28 o 
   5   8   7      217.30      219.42     11.28 o 
   7   8   7       18.66       25.08     31.35 o 
   8   8   7        2.62      -35.11     36.36 o 
   9   8   7        5.65        1.25     33.85 o 
  10   8   7        4.61        6.27     32.60 o 
  11   8   7        1.30       32.60     31.35 o 
   1   9   7       12.76       17.55     36.36 o 
   2   9   7       47.06       47.64     33.85 o 
   3   9   7       47.43       46.39     36.36 o 
   0   0   8     2866.15     2525.17     73.97 o 
   1   0   8      162.04      216.91     12.54 o 
   2   0   8      388.21      432.56     17.55 o 
   3   0   8       71.11      104.07     11.28 o 
   4   0   8      444.94      450.12     18.81 o 
   5   0   8      229.36      239.48     11.28 o 
   6   0   8      138.59      146.70     11.28 o 
   7   0   8       12.98       27.58     10.03 o 
   8   0   8       78.47       52.66     36.36 o 
   9   0   8       30.88        8.78     35.11 o 
  10   0   8        2.57      -35.11     35.11 o 
  11   0   8       19.31       -6.27     36.36 o 
  12   0   8        9.50      -26.33     35.11 o 
  13   0   8      160.11      163.00     11.28 o 
  14   0   8      114.72      109.08     11.28 o 
   1   1   8       72.68       68.79     10.78 o 
   2   1   8      227.79      222.79     18.18 o 
   3   1   8      233.14      223.20      6.51 o 
   4   1   8        5.28        4.93     25.26 o 
   5   1   8      237.03      226.61      8.15 o 
   6   1   8       23.23       40.46      9.59 o 
   7   1   8        0.19        8.78     24.82 o 
   8   1   8       15.21        4.14     25.26 o 
   9   1   8       47.99       45.14     23.94 o 
  10   1   8       27.08       19.53     25.08 o 
  11   1   8      345.12      352.94     13.21 o 
  12   1   8       31.21       25.71     35.11 o 
  13   1   8      105.58      105.31     30.72 o 
  14   1   8        5.49       39.31     26.55 o 
   0   2   8        1.79      -31.35     36.36 o 
   1   2   8       17.72       28.84     33.85 o 
   2   2   8        2.44        2.51     31.35 o 
   3   2   8        0.41       56.42     31.35 o 
   4   2   8        7.56      -37.61     37.61 o 
   5   2   8       25.81       -8.78     35.11 o 
   6   2   8        5.27       32.60     33.85 o 
   7   2   8       24.47       37.61     35.11 o 
   8   2   8        0.10       10.03     35.11 o 
   9   2   8        0.65        2.51     32.60 o 
  10   2   8        2.24       -5.02     35.11 o 
  11   2   8        0.04      -35.11     35.11 o 
  12   2   8        0.14        5.02     35.11 o 
  13   2   8       17.82      -28.84     36.36 o 
  14   2   8       20.55        6.27     36.36 o 
   1   3   8       17.80      -13.79     33.85 o 
   2   3   8        0.14        3.76     32.60 o 
   3   3   8        6.95      -35.11     36.36 o 
   4   3   8       13.53       33.85     33.85 o 
   5   3   8       19.06       32.60     10.03 o 
   6   3   8       60.31       10.03     36.36 o 
   7   3   8       15.14      -35.11     35.11 o 
   8   3   8       13.10       -8.78     33.85 o 
   9   3   8       21.69      -26.33     36.36 o 
  10   3   8       14.04       -1.25     35.11 o 
  11   3   8      143.61      135.41     11.28 o 
  12   3   8       12.30       18.81     36.36 o 
  13   3   8       47.82       17.55     35.11 o 
  14   3   8        9.02       30.09     33.85 o 
   0   4   8        6.42       18.81     35.11 o 
   1   4   8        0.38       16.30     32.60 o 
   2   4   8      129.05      124.13     11.28 o 
   3   4   8       71.11       65.20     10.03 o 
   4   4   8      213.35      210.64     11.28 o 
   5   4   8        0.66      -36.36     36.36 o 
   6   4   8       20.32      -13.79     33.85 o 
   7   4   8        1.85        6.27     35.11 o 
   8   4   8      325.28      298.41     16.30 o 
   9   4   8       17.18      -25.08     35.11 o 
  10   4   8       42.72       38.87     10.03 o 
  11   4   8       37.34      -11.28     37.61 o 
  12   4   8        0.10       25.08     33.85 o 
  13   4   8       55.83       18.81     35.11 o 
  14   4   8        3.81       30.09     33.85 o 
   1   5   8       72.43       51.41     35.11 o 
   2   5   8        0.66       -2.51     33.85 o 
   3   5   8       19.46       12.54     10.03 o 
   4   5   8       53.68       60.18     10.03 o 
   5   5   8        3.78      -18.81     37.61 o 
   6   5   8      101.70      100.30     11.28 o 
   7   5   8       89.73       77.74     10.03 o 
   8   5   8        0.26      -35.11     36.36 o 
   9   5   8       41.16       35.11     36.36 o 
  10   5   8        0.11      -23.82     35.11 o 
  11   5   8       68.58       55.17     38.87 o 
  12   5   8        1.06       10.03     37.61 o 
   0   6   8        1.63       12.54     33.85 o 
   1   6   8       34.39       -3.76     35.11 o 
   2   6   8        0.62      -35.11     35.11 o 
   3   6   8       50.28       45.14     36.36 o 
   4   6   8        5.89      -36.36     36.36 o 
   5   6   8        8.21       -1.25     33.85 o 
   6   6   8        1.42      -36.36     36.36 o 
   7   6   8       13.65        5.02     32.60 o 
   8   6   8        0.46      -12.54     35.11 o 
   1   1   9       30.70       23.25     27.92 o 
   2   1   9       50.14       18.59     28.80 o 
   3   1   9        2.51      -27.34     27.92 o 
   4   1   9       12.68       51.41     37.61 o 
                                                 
